# Supplementary material for: Sensitive approach and future perspectives in microscopic patterns of mycorrhizal roots
Source: Sci Rep. 2019 Jul 15;9:10233. doi: 10.1038/s41598-019-46743-2 (PMC6629619; doi:10.1038/s41598-019-46743-2)
Supplement: Supplementary file 1 — Supplementary_Dataset_1 [file 41598_2019_46743_MOESM1_ESM.xlsx]

## Sheet: rawdata
Allium porrum
Microscopic field		a	b	c	d	e	f	g	h	i	j		Legend
1	1	1	1	1									Code	Color
	2												1		Hyphae
	3												2		Arbuscules
	4												3		Vesicles
	5			1	1								4		Spores
	6	1	1			1	1		1				5		Auxiliary cells
	7		1	1				1	1	1			6		Entry points
	8			1	1				1		1
	9								1	1
	10										1
2	1			1
	2				1	1
	3		1	1	1	1	1
	4					1	1
	5			1	1	1		1	1
	6		1				1		1	1	1
	7	1					1
	8						1
	9						1
	10						1
3	1									1	6
	2		1								1
	3		1	1
	4		1	1
	5		1	1
	6		1	6
	7		1	1					1
	8		1					1
	9		1					1
	10		1					1	1
4	1			2	2	2
	2	1		2	2	2
	3	1
	4	1
	5	1					2
	6	1	1				2	2
	7		1				2	2
	8		6				2	2
	9	1	1	1	1			2
	10	1	1		1
5	1			1	1	1			1	1
	2			1	1	1	1		1
	3		1			1	1	1
	4		1	1	1
	5	1	1	1			1	1
	6	1	1	1				1
	7	1	1	1
	8		1
	9		1
	10		1
6	1		1
	2		1
	3		1					1	1
	4						1	1	1	1	1
	5					1		1	1	1
	6					1	1	1	1	1
	7						1	1
	8						2	2
	9					1	1
	10					1
7	1							6
	2		1					6	6
	3		1					1
	4			1		1			1	1
	5			6	6	1			1
	6		1	1	1	1		1	1
	7				1	1	1
	8				1	1
	9				1	1
	10				1	1
8	1
	2
	3				1	1	1	1
	4		1	1	1	1	1
	5		1
	6		6	1	1	1
	7		6	6		1
	8			1		1
	9			1
	10			1
9	1
	2									1
	3									1
	4								1	1
	5
	6
	7
	8
	9
	10
10	1					1
	2				1
	3				1			2	1
	4			1	1		2	2	1	1
	5				1		2	2	3	1
	6				1	2	2		3
	7				1	2	2
	8				1	2	2
	9				1
	10				1
11	1		2	2	2
	2		1	1	2
	3		1	1	1				1
	4		1	1	1				1
	5		1	1	1				1
	6		1	1				1	1
	7			1					1
	8			1	1			1	6
	9				1				1
	10				1	1			1
12	1
	2							1
	3			1				1
	4			1					1
	5		1	1				1	2	1
	6		1	1		2	2	1	2	2
	7		1	1		2	2	1	1
	8	1				2	2	1	1
	9	1	1			2	2
	10	1
13	1			1	1		1	1
	2			1	1	1		1	1	1
	3					1
	4
	5						1	1		1
	6								1	1
	7										1
	8
	9
	10
14	1						1
	2					1	1
	3					1	1
	4					1	1
	5						1		1
	6						1	1	1
	7						1			1
	8			1			1			1
	9			1		1	1
	10			1	1	1
15	1				1				1	1	1
	2			1	1				1	1	1
	3			1	1				1	1	1
	4			1						1	1
	5			1					1	1
	6								1	1	6
	7									1	6
	8										1
	9									1	1
	10									1	1

## Sheet: graphs
Allium porrum
Microscopic field		a	b	c	d	e	f	g	h	i	j
1	1													Legend
	2													Code	Color
	3													1		Hyphae
	4													2		Arbuscules
	5													3		Vesicles
	6													4		Spores
	7													5		Auxiliary cells
	8													6		Entry points
	9
	10
2	1
	2
	3
	4
	5
	6
	7
	8
	9
	10
3	1
	2
	3
	4
	5
	6
	7
	8
	9
	10
4	1
	2
	3
	4
	5
	6
	7
	8
	9
	10
5	1
	2
	3
	4
	5
	6
	7
	8
	9
	10
6	1
	2
	3
	4
	5
	6
	7
	8
	9
	10
7	1
	2
	3
	4
	5
	6
	7
	8
	9
	10
8	1
	2
	3
	4
	5
	6
	7
	8
	9
	10
9	1
	2
	3
	4
	5
	6
	7
	8
	9
	10
10	1
	2
	3
	4
	5
	6
	7
	8
	9
	10
11	1
	2
	3
	4
	5
	6
	7
	8
	9
	10
12	1
	2
	3
	4
	5
	6
	7
	8
	9
	10
13	1
	2
	3
	4
	5
	6
	7
	8
	9
	10
14	1
	2
	3
	4
	5
	6
	7
	8
	9
	10
15	1
	2
	3
	4
	5
	6
	7
	8
	9
	10

## Sheet: parameters
Allium porrum			Horizontal												Vertical										Transversal
Microscopic field			Fh	Ih	Ah	Vh	Sh	AXh	EPh	nonMh		Microscopic field			Fv	Iv	Av	Vv	Sv	AXv	EPv	nonMv		Root seg	Ft	It	At	Vt	St	AXt	EPt	nonM	CDt	M/nonMt
1	1		10	1	0	0	0	0	0	7		1	a		10	1	0	0	0	0	0	8		1	60	19	0	0	0	0	0	78	11.4	0.24359
	2		0	0	0	0	0	0	0	10			b		10	3	0	0	0	0	0	7		2	100	25	0	0	0	0	0	75	25	0.333333
	3		0	0	0	0	0	0	0	10			c		10	3	0	0	0	0	0	6		3	40	17	0	0	0	0	1	78	6.8	0.217949
	4		0	0	0	0	0	0	0	10			d		10	2	0	0	0	0	0	8		4	56	23	11	0	0	0	1	71	12.88	0.323944
	5		10	2	0	0	0	0	0	8			e		10	1	0	0	0	0	0	9		5	64	26	0	0	0	0	0	68	16.64	0.382353
	6		10	5	0	0	0	0	0	5			f		10	1	0	0	0	0	0	9		6	56	24	2	0	0	0	0	74	13.44	0.324324
	7		10	5	0	0	0	0	0	5			g		10	1	0	0	0	0	0	9		7	64	26	0	0	0	0	4	71	16.64	0.366197
	8		10	4	0	0	0	0	0	6			h		10	4	0	0	0	0	0	6		8	42	20	0	0	0	0	3	79	8.4	0.253165
	9		10	2	0	0	0	0	0	8			i		10	2	0	0	0	0	0	8		9	6	4	0	0	0	0	0	96	0.24	0.0416667
	10		0	0	0	0	0	0	0	9			j		10	1	0	0	0	0	0	8		10	63	27	11	2	0	0	0	72	17.01	0.375
2	1		10	1	0	0	0	0	0	9		2	a		10	1	0	0	0	0	0	9		11	45	30	4	0	0	0	1	67	13.5	0.447761
	2		10	2	0	0	0	0	0	8			b		10	2	0	0	0	0	0	8		12	64	32	11	0	0	0	0	67	20.48	0.477612
	3		10	5	0	0	0	0	0	5			c		10	3	0	0	0	0	0	7		13	40	13	0	0	0	0	0	83	5.2	0.156627
	4		10	2	0	0	0	0	0	8			d		10	3	0	0	0	0	0	7		14	48	19	0	0	0	0	0	77	9.12	0.246753
	5		10	5	0	0	0	0	0	5			e		10	4	0	0	0	0	0	6		15	40	24	0	0	0	0	2	70	9.6	0.342857
	6		10	5	0	0	0	0	0	5			f		10	7	0	0	0	0	0	3
	7		10	2	0	0	0	0	0	8			g		10	1	0	0	0	0	0	9		Average	Fr	Ir	Ar	Vr	Sr	AXr	EPr	nonMr	CDr	M/nonM
	8		10	1	0	0	0	0	0	9			h		10	2	0	0	0	0	0	8		for root	52.5333	21.9333	2.6	0.133333	0	0	0.8	75.0667	12.4233	0.302209
	9		10	1	0	0	0	0	0	9			i		10	1	0	0	0	0	0	9
	10		10	1	0	0	0	0	0	9			j		10	1	0	0	0	0	0	9			Unit	Horizontal		Vertical		Transversal
3	1		0	0	0	0	0	0	0	8		3	a		0	0	0	0	0	0	0	10			%	Fh		Fv		Ft			colonization frequency
	2		10	2	0	0	0	0	0	8			b		10	8	0	0	0	0	0	1			%	Ih		Iv		It			intensity of colonization
	3		10	2	0	0	0	0	0	8			c		10	5	0	0	0	0	1	5			%	Ah		Av		At			arbuscules abundance
	4		10	2	0	0	0	0	0	8			d		0	0	0	0	0	0	0	10			%	Vh		Vv		Vt			vesicles abundance
	5		10	2	0	0	0	0	0	8			e		0	0	0	0	0	0	0	10			%	Sh		Sv		St			spores abundance
	6		10	2	0	0	0	0	1	8			f		0	0	0	0	0	0	0	10			%	AXh		AXv		Axt			auxiliary cells abundance
	7		10	3	0	0	0	0	0	7			g		10	2	0	0	0	0	0	7			%	EPh		EPv		EPt			entry points
	8		10	2	0	0	0	0	0	8			h		10	1	0	0	0	0	0	8				non-mycoH		non-mycoV		non-myco			non-mycorrhized areas
	9		10	2	0	0	0	0	0	8			i		0	0	0	0	0	0	0	9			%					CDt			colonization degree
	10		0	0	0	0	0	0	0	7			j		10	1	0	0	0	0	0	8								M/nM			Myco/nonMyco report
4	1		0	0	0	0	0	0	0	7		4	a		10	6	0	0	0	0	0	3
	2		10	4	3	0	0	0	0	6			b		10	4	0	0	0	0	1	5
	3		10	1	0	0	0	0	0	9			c		10	2	1	0	0	0	0	7
	4		10	1	0	0	0	0	0	9			d		10	2	1	0	0	0	0	6
	5		10	2	1	0	0	0	0	8			e		10	1	1	0	0	0	0	8
	6		10	4	2	0	0	0	0	6			f		10	4	4	0	0	0	0	6
	7		10	3	2	0	0	0	0	7			g		10	4	4	0	0	0	0	6
	8		10	3	2	0	0	0	1	7			h		0	0	0	0	0	0	0	10
	9		10	5	1	0	0	0	0	5			i		0	0	0	0	0	0	0	10
	10		0	0	0	0	0	0	0	7			j		0	0	0	0	0	0	0	10
5	1		0	0	0	0	0	0	0	5		5	a		10	3	0	0	0	0	0	7
	2		10	5	0	0	0	0	0	5			b		10	7	0	0	0	0	0	2
	3		10	4	0	0	0	0	0	6			c		10	5	0	0	0	0	0	4
	4		10	3	0	0	0	0	0	7			d		10	2	0	0	0	0	0	7
	5		10	5	0	0	0	0	0	5			e		10	2	0	0	0	0	0	7
	6		10	4	0	0	0	0	0	6			f		10	3	0	0	0	0	0	7
	7		10	3	0	0	0	0	0	7			g		10	3	0	0	0	0	0	7
	8		10	1	0	0	0	0	0	9			h		10	1	0	0	0	0	0	8
	9		10	1	0	0	0	0	0	9			i		0	0	0	0	0	0	0	9
	10		0	0	0	0	0	0	0	9			j		0	0	0	0	0	0	0	10
6	1		0	0	0	0	0	0	0	9		6	a		0	0	0	0	0	0	0	10
	2		10	1	0	0	0	0	0	9			b		10	2	0	0	0	0	0	7
	3		10	3	0	0	0	0	0	7			c		0	0	0	0	0	0	0	10
	4		10	5	0	0	0	0	0	5			d		0	0	0	0	0	0	0	10
	5		10	4	0	0	0	0	0	6			e		10	3	0	0	0	0	0	6
	6		10	5	0	0	0	0	0	5			f		10	5	1	0	0	0	0	5
	7		10	2	0	0	0	0	0	8			g		10	6	1	0	0	0	0	4
	8		10	2	2	0	0	0	0	8			h		10	4	0	0	0	0	0	6
	9		10	2	0	0	0	0	0	8			i		10	3	0	0	0	0	0	7
	10		0	0	0	0	0	0	0	9			j		10	1	0	0	0	0	0	9
7	1		0	0	0	0	0	0	0	9		7	a		0	0	0	0	0	0	0	10
	2		10	3	0	0	0	0	2	7			b		10	3	0	0	0	0	0	7
	3		10	2	0	0	0	0	0	8			c		10	3	0	0	0	0	1	7
	4		10	4	0	0	0	0	0	6			d		10	5	0	0	0	0	1	4
	5		10	4	0	0	0	0	2	6			e		10	6	0	0	0	0	0	3
	6		10	6	0	0	0	0	0	4			f		10	1	0	0	0	0	0	9
	7		10	3	0	0	0	0	0	7			g		10	3	0	0	0	0	1	6
	8		10	2	0	0	0	0	0	8			h		10	4	0	0	0	0	1	6
	9		10	2	0	0	0	0	0	8			i		10	1	0	0	0	0	0	9
	10		0	0	0	0	0	0	0	8			j		0	0	0	0	0	0	0	10
8	1		0	0	0	0	0	0	0	10		8	a		0	0	0	0	0	0	0	10
	2		0	0	0	0	0	0	0	10			b		10	4	0	0	0	0	2	6
	3		10	4	0	0	0	0	0	6			c		10	5	0	0	0	0	1	4
	4		10	5	0	0	0	0	0	5			d		10	3	0	0	0	0	0	7
	5		10	1	0	0	0	0	0	9			e		10	5	0	0	0	0	0	5
	6		10	4	0	0	0	0	1	6			f		10	2	0	0	0	0	0	8
	7		10	3	0	0	0	0	2	7			g		10	1	0	0	0	0	0	9
	8		10	2	0	0	0	0	0	8			h		0	0	0	0	0	0	0	10
	9		10	1	0	0	0	0	0	9			i		0	0	0	0	0	0	0	10
	10		0	0	0	0	0	0	0	9			j		0	0	0	0	0	0	0	10
9	1		0	0	0	0	0	0	0	10		9	a		0	0	0	0	0	0	0	10
	2		10	1	0	0	0	0	0	9			b		0	0	0	0	0	0	0	10
	3		10	1	0	0	0	0	0	9			c		0	0	0	0	0	0	0	10
	4		10	2	0	0	0	0	0	8			d		0	0	0	0	0	0	0	10
	5		0	0	0	0	0	0	0	10			e		0	0	0	0	0	0	0	10
	6		0	0	0	0	0	0	0	10			f		0	0	0	0	0	0	0	10
	7		0	0	0	0	0	0	0	10			g		0	0	0	0	0	0	0	10
	8		0	0	0	0	0	0	0	10			h		10	1	0	0	0	0	0	9
	9		0	0	0	0	0	0	0	10			i		10	3	0	0	0	0	0	7
	10		0	0	0	0	0	0	0	10			j		0	0	0	0	0	0	0	10
10	1		10	1	0	0	0	0	0	9		10	a		0	0	0	0	0	0	0	10
	2		10	1	0	0	0	0	0	9			b		0	0	0	0	0	0	0	10
	3		10	3	1	0	0	0	0	7			c		10	1	0	0	0	0	0	9
	4		10	6	2	0	0	0	0	4			d		10	8	0	0	0	0	0	1
	5		10	5	2	1	0	0	0	5			e		10	4	3	0	0	0	0	6
	6		10	4	2	1	0	0	0	6			f		10	5	5	0	0	0	0	5
	7		10	3	2	0	0	0	0	7			g		10	3	3	0	0	0	0	7
	8		10	3	2	0	0	0	0	7			h		10	4	0	2	0	0	0	6
	9		10	1	0	0	0	0	0	9			i		10	2	0	0	0	0	0	8
	10		0	0	0	0	0	0	0	9			j		0	0	0	0	0	0	0	10
11	1		10	3	3	0	0	0	0	7		11	a		0	0	0	0	0	0	0	10
	2		10	3	1	0	0	0	0	7			b		10	6	1	0	0	0	0	4
	3		10	4	0	0	0	0	0	6			c		10	8	1	0	0	0	0	2
	4		10	4	0	0	0	0	0	6			d		10	7	2	0	0	0	0	2
	5		10	4	0	0	0	0	0	6			e		0	0	0	0	0	0	0	9
	6		10	4	0	0	0	0	0	6			f		0	0	0	0	0	0	0	10
	7		10	2	0	0	0	0	0	8			g		10	2	0	0	0	0	0	8
	8		10	4	0	0	0	0	1	6			h		10	7	0	0	0	0	1	2
	9		10	2	0	0	0	0	0	8			i		0	0	0	0	0	0	0	10
	10		0	0	0	0	0	0	0	7			j		0	0	0	0	0	0	0	10
12	1		0	0	0	0	0	0	0	10		12	a		10	2	0	0	0	0	0	7
	2		10	1	0	0	0	0	0	9			b		10	4	0	0	0	0	0	6
	3		10	2	0	0	0	0	0	8			c		10	5	0	0	0	0	0	5
	4		10	2	0	0	0	0	0	8			d		0	0	0	0	0	0	0	10
	5		10	5	1	0	0	0	0	5			e		10	4	4	0	0	0	0	6
	6		10	7	4	0	0	0	0	3			f		10	4	4	0	0	0	0	6
	7		10	6	2	0	0	0	0	4			g		10	6	0	0	0	0	0	4
	8		10	5	2	0	0	0	0	5			h		10	5	2	0	0	0	0	5
	9		10	4	2	0	0	0	0	6			i		10	2	1	0	0	0	0	8
	10		0	0	0	0	0	0	0	9			j		0	0	0	0	0	0	0	10
13	1		0	0	0	0	0	0	0	6		13	a		0	0	0	0	0	0	0	10
	2		10	6	0	0	0	0	0	4			b		0	0	0	0	0	0	0	10
	3		10	1	0	0	0	0	0	9			c		10	1	0	0	0	0	0	8
	4		0	0	0	0	0	0	0	10			d		10	1	0	0	0	0	0	8
	5		10	3	0	0	0	0	0	7			e		10	2	0	0	0	0	0	8
	6		10	2	0	0	0	0	0	8			f		10	1	0	0	0	0	0	8
	7		10	1	0	0	0	0	0	9			g		10	2	0	0	0	0	0	7
	8		0	0	0	0	0	0	0	10			h		10	2	0	0	0	0	0	8
	9		0	0	0	0	0	0	0	10			i		10	3	0	0	0	0	0	7
	10		0	0	0	0	0	0	0	10			j		10	1	0	0	0	0	0	9
14	1		0	0	0	0	0	0	0	9		14	a		0	0	0	0	0	0	0	10
	2		10	2	0	0	0	0	0	8			b		0	0	0	0	0	0	0	10
	3		10	2	0	0	0	0	0	8			c		10	2	0	0	0	0	0	7
	4		10	2	0	0	0	0	0	8			d		0	0	0	0	0	0	0	9
	5		10	2	0	0	0	0	0	8			e		10	4	0	0	0	0	0	5
	6		10	3	0	0	0	0	0	7			f		10	8	0	0	0	0	0	1
	7		10	2	0	0	0	0	0	8			g		10	1	0	0	0	0	0	9
	8		10	3	0	0	0	0	0	7			h		10	2	0	0	0	0	0	8
	9		10	3	0	0	0	0	0	7			i		10	2	0	0	0	0	0	8
	10		0	0	0	0	0	0	0	7			j		0	0	0	0	0	0	0	10
15	1		0	0	0	0	0	0	0	6		15	a		0	0	0	0	0	0	0	10
	2		10	5	0	0	0	0	0	5			b		0	0	0	0	0	0	0	10
	3		10	5	0	0	0	0	0	5			c		10	4	0	0	0	0	0	6
	4		10	3	0	0	0	0	0	7			d		10	2	0	0	0	0	0	7
	5		10	3	0	0	0	0	0	7			e		0	0	0	0	0	0	0	10
	6		10	3	0	0	0	0	1	7			f		0	0	0	0	0	0	0	10
	7		10	2	0	0	0	0	1	8			g		0	0	0	0	0	0	0	10
	8		10	1	0	0	0	0	0	9			h		10	4	0	0	0	0	0	5
	9		10	2	0	0	0	0	0	8			i		10	7	0	0	0	0	0	1
	10		0	0	0	0	0	0	0	8			j		10	7	0	0	0	0	2	1
