# Supplementary material for: Sensitive approach and future perspectives in microscopic patterns of mycorrhizal roots
Source: Sci Rep. 2019 Jul 15;9:10233. doi: 10.1038/s41598-019-46743-2 (PMC6629619; doi:10.1038/s41598-019-46743-2)
Supplement: Supplementary file 2 — Supplementary_Dataset_2 [file 41598_2019_46743_MOESM2_ESM.xlsx]

## Sheet: rawdata
Plantago major
Microscopic field		a	b	c	d	e	f	g	h	i	j		Legend
1	1				1	1							Code	Color
	2		2		1	1	1	6					1		Hyphae
	3		2		1	4	4	1					2		Arbuscules
	4		2	2		4	4	2					3		Vesicles
	5			2				2					4		Spores
	6			2	2		1	1	2				5		Auxiliary cells
	7						1	1	2				6		Entry points
	8						1	1	1
	9							1	1	1
	10						1	1
2	1		1	1		1	1	1
	2		2	1	2	2		1
	3		2	1	2	2	1
	4		2		2	2	1
	5		2		2		1
	6		2		2	2	1
	7				2	2	1	1
	8		2	2		2	1	1
	9		2	2		1	1	1
	10						1	1
3	1			1	1	2	2	2	2
	2			1	1	2	2	2	2
	3			1		2	2	1
	4			1		2		2
	5			1	1			2
	6				1		1
	7			1			1
	8	6	1	1			1
	9	1	1	1
	10		6	1
4	1			1	2
	2			1	2
	3			1	2
	4			1	1
	5			1	1
	6			1	1
	7				1
	8							1
	9						1	1
	10							1
5	1			1	2			1	1
	2			1	2			1	1
	3			1	2			1
	4			1	2			1
	5			1	2			1
	6			1	2	1	1	1
	7			1		1	1	1
	8		1
	9	1
	10	1
6	1		1		1
	2		1	6	1
	3	1	1	1	1
	4	1	1	1	1
	5	1	1	1	1	1
	6			1
	7			1
	8		1	4	4		1
	9		4	4	4		1
	10		4	4	4		1
7	1						1	1
	2		1		1		1			1	1
	3		1			1		1	1
	4		1	1		1		1	1
	5		1		1		1		1
	6		1		1	6	2		1
	7		1		1		2		1	1
	8		1		1		1		1	1
	9		1		1	1			1
	10		1		1				1
8	1							4	4	4
	2	1					1	4	4	4
	3	6					1	4	4	4
	4	6				1			1	1
	5				1	1			1
	6				1	4	4	4	1
	7				1	4	4	4	1
	8			1	1	1			1
	9			1		1			2	2
	10		1	1		1			2	2
9	1		3	3	1						1
	2	3	3	3	1					2	2
	3	3	3	1	1					2	2
	4		3	1	1					2	2
	5	3	3	3	1					2
	6	3	3	3	1					2	1
	7		1		1					1	1
	8		1		1					6
	9		1		1					1
	10		1		1					1
10	1			1	2		2			2
	2			1	2	2	2			2
	3			1	2	2	2
	4				1	2	2			2
	5	4	4	4	1		2			2
	6	4	4	4		1		2		2
	7	4	4	1		1		2	2	2
	8			1			1	2	2
	9				1		1	1
	10				1	1		1
11	1						3	3	2		1
	2	4	4	4			1		2	1
	3	4	4	4			1		2	1
	4	4	4	4	1		1
	5		1		1	1
	6		1	1	1
	7			1
	8		1
	9	3	3
	10	3	3
12	1					1	1
	2	1				1	1	1
	3	1				1	1	1		1
	4		1			1	6			1
	5						6
	6						1			6
	7						1			1
	8						1			1
	9						1			1
	10						1			1
13	1					1		1
	2			1		1	1	1
	3			1	1	1	1	1	1	1
	4			1	1	1		1	1	6
	5			1		1	1	1	1
	6			1	1	1	1	1	1
	7		1	1			6		1
	8		1			1	1
	9	1		1		1	1
	10	1	1	1	1	1
14	1			1	1
	2			1	1
	3			1	1
	4			1					1
	5		1	1					1
	6		1	1					1	6
	7							1		6
	8	1						1
	9	1					1
	10	1					1
15	1				3	3	1	1	1
	2				1	3	1		1
	3			1	1		1		1
	4			6	1		1	1	1
	5			1	1		1	1
	6			1			2	1	6
	7		3	3			2		6
	8		3	3		3			1
	9		1			3			1
	10		1			3			1

## Sheet: graphs
Plantago major
Microscopic field		a	b	c	d	e	f	g	h	i	j
1	1													Legend
	2													Code	Color
	3													1		Hyphae
	4													2		Arbuscules
	5													3		Vesicles
	6													4		Spores
	7													5		Auxiliary cells
	8													6		Entry points
	9
	10
2	1
	2
	3
	4
	5
	6
	7
	8
	9
	10
3	1
	2
	3
	4
	5
	6
	7
	8
	9
	10
4	1
	2
	3
	4
	5
	6
	7
	8
	9
	10
5	1
	2
	3
	4
	5
	6
	7
	8
	9
	10
6	1
	2
	3
	4
	5
	6
	7
	8
	9
	10
7	1
	2
	3
	4
	5
	6
	7
	8
	9
	10
8	1
	2
	3
	4
	5
	6
	7
	8
	9
	10
9	1
	2
	3
	4
	5
	6
	7
	8
	9
	10
10	1
	2
	3
	4
	5
	6
	7
	8
	9
	10
11	1
	2
	3
	4
	5
	6
	7
	8
	9
	10
12	1
	2
	3
	4
	5
	6
	7
	8
	9
	10
13	1
	2
	3
	4
	5
	6
	7
	8
	9
	10
14	1
	2
	3
	4
	5
	6
	7
	8
	9
	10
15	1
	2
	3
	4
	5
	6
	7
	8
	9
	10

## Sheet: parameters
Plantago major			Horizontal												Vertical										Transversal
Microscopic field			Fh	Ih	Ah	Vh	Sh	AXh	EPh	nonMh		Microscopic field			Fv	Iv	Av	Vv	Sv	AXv	EPv	nonMv		Root seg	Ft	It	At	Vt	St	AXt	EPt	nonM	CDt	M/nonMt
1	1		0	0	0	0	0	0	0	8		1	a		0	0	0	0	0	0	0	10		1	64	31	11	0	4	0	1	65	19.84	0.476923
	2		10	5	1	0	0	0	1	5			b		10	3	3	0	0	0	0	7		2	60	42	21	0	0	0	0	58	25.2	0.724138
	3		10	5	1	0	2	0	0	5			c		10	3	3	0	0	0	0	7		3	64	27	9	0	0	0	1	65	17.28	0.415385
	4		10	5	3	0	2	0	0	5			d		10	3	1	0	0	0	0	6		4	32	14	2	0	0	0	0	83	4.48	0.168675
	5		10	2	2	0	0	0	0	8			e		10	3	0	0	2	0	0	6		5	64	24	5	0	0	0	0	71	15.36	0.338028
	6		10	5	3	0	0	0	0	5			f		10	6	0	0	2	0	0	3		6	48	26	0	0	5	0	1	68	12.48	0.382353
	7		10	3	1	0	0	0	0	7			g		10	8	2	0	0	0	1	1		7	72	37	2	0	0	0	1	58	26.64	0.637931
	8		10	3	0	0	0	0	0	7			h		10	4	2	0	0	0	0	6		8	90	39	2	0	15	0	2	57	35.1	0.684211
	9		10	3	0	0	0	0	0	7			i		10	1	0	0	0	0	0	9		9	48	38	8	12	0	0	1	55	18.24	0.690909
	10		0	0	0	0	0	0	0	8			j		0	0	0	0	0	0	0	10		10	72	39	19	0	8	0	0	54	28.08	0.722222
2	1		10	5	0	0	0	0	0	5		2	a		0	0	0	0	0	0	0	10		11	72	28	2	3	9	0	0	67	20.16	0.41791
	2		10	5	3	0	0	0	0	5			b		10	8	7	0	0	0	0	2		12	48	22	0	0	0	0	3	74	10.56	0.297297
	3		10	5	3	0	0	0	0	5			c		10	5	2	0	0	0	0	5		13	72	39	0	0	0	0	2	54	28.08	0.722222
	4		10	4	3	0	0	0	0	6			d		10	6	6	0	0	0	0	4		14	64	19	0	0	0	0	2	77	12.16	0.246753
	5		10	3	2	0	0	0	0	7			e		10	8	6	0	0	0	0	2		15	63	33	2	8	0	0	3	60	20.79	0.55
	6		10	4	3	0	0	0	0	6			f		10	9	0	0	0	0	0	1
	7		10	4	2	0	0	0	0	6			g		10	6	0	0	0	0	0	4		Average	Fr	Ir	Ar	Vr	Sr	AXr	EPr	nonMr	CDr	M/nonM
	8		10	5	3	0	0	0	0	5			h		0	0	0	0	0	0	0	10		for root	62.2	30.5333	5.53333	1.53333	2.73333	0	1.13333	64.4	19.63	0.498331
	9		10	5	2	0	0	0	0	5			i		0	0	0	0	0	0	0	10
	10		10	2	0	0	0	0	0	8			j		0	0	0	0	0	0	0	10			Unit	Horizontal		Vertical		Transversal
3	1		0	0	0	0	0	0	0	4		3	a		10	2	0	0	0	0	1	8			%	Fh		Fv		Ft			colonization frequency
	2		10	6	4	0	0	0	0	4			b		10	2	0	0	0	0	0	7			%	Ih		Iv		It			intensity of colonization
	3		10	4	2	0	0	0	0	6			c		10	7	0	0	0	0	0	1			%	Ah		Av		At			arbuscules abundance
	4		10	3	2	0	0	0	0	7			d		10	3	0	0	0	0	0	6			%	Vh		Vv		Vt			vesicles abundance
	5		10	3	1	0	0	0	0	7			e		10	3	3	0	0	0	0	6			%	Sh		Sv		St			spores abundance
	6		10	2	0	0	0	0	0	8			f		10	5	2	0	0	0	0	4			%	AXh		AXv		Axt			auxiliary cells abundance
	7		10	2	0	0	0	0	0	8			g		10	4	3	0	0	0	0	5			%	EPh		EPv		EPt			entry points
	8		10	4	0	0	0	0	1	6			h		10	1	1	0	0	0	0	8				non-mycoH		non-mycoV		non-myco			non-mycorrhized areas
	9		10	3	0	0	0	0	0	7			i		0	0	0	0	0	0	0	10			%					CDt			colonization degree
	10		0	0	0	0	0	0	0	8			j		0	0	0	0	0	0	0	10								M/nM			Myco/nonMyco report
4	1		0	0	0	0	0	0	0	8		4	a		0	0	0	0	0	0	0	10
	2		10	2	1	0	0	0	0	8			b		0	0	0	0	0	0	0	10
	3		10	2	1	0	0	0	0	8			c		10	5	0	0	0	0	0	4
	4		10	2	0	0	0	0	0	8			d		10	6	2	0	0	0	0	3
	5		10	2	0	0	0	0	0	8			e		0	0	0	0	0	0	0	10
	6		10	2	0	0	0	0	0	8			f		10	1	0	0	0	0	0	9
	7		10	1	0	0	0	0	0	9			g		10	2	0	0	0	0	0	7
	8		10	1	0	0	0	0	0	9			h		0	0	0	0	0	0	0	10
	9		10	2	0	0	0	0	0	8			i		0	0	0	0	0	0	0	10
	10		0	0	0	0	0	0	0	9			j		0	0	0	0	0	0	0	10
5	1		0	0	0	0	0	0	0	6		5	a		10	1	0	0	0	0	0	8
	2		10	4	1	0	0	0	0	6			b		10	1	0	0	0	0	0	9
	3		10	3	1	0	0	0	0	7			c		10	6	0	0	0	0	0	3
	4		10	3	1	0	0	0	0	7			d		10	5	5	0	0	0	0	4
	5		10	3	1	0	0	0	0	7			e		10	2	0	0	0	0	0	8
	6		10	5	1	0	0	0	0	5			f		10	2	0	0	0	0	0	8
	7		10	4	0	0	0	0	0	6			g		10	6	0	0	0	0	0	3
	8		10	1	0	0	0	0	0	9			h		10	1	0	0	0	0	0	8
	9		10	1	0	0	0	0	0	9			i		0	0	0	0	0	0	0	10
	10		0	0	0	0	0	0	0	9			j		0	0	0	0	0	0	0	10
6	1		0	0	0	0	0	0	0	8		6	a		10	3	0	0	0	0	0	7
	2		10	3	0	0	0	0	1	7			b		10	6	0	0	1	0	0	2
	3		10	4	0	0	0	0	0	6			c		10	8	0	0	2	0	1	1
	4		10	4	0	0	0	0	0	6			d		10	6	0	0	2	0	0	2
	5		10	5	0	0	0	0	0	5			e		10	1	0	0	0	0	0	9
	6		10	1	0	0	0	0	0	9			f		10	2	0	0	0	0	0	7
	7		10	1	0	0	0	0	0	9			g		0	0	0	0	0	0	0	10
	8		10	4	0	0	2	0	0	6			h		0	0	0	0	0	0	0	10
	9		10	4	0	0	3	0	0	6			i		0	0	0	0	0	0	0	10
	10		0	0	0	0	0	0	0	6			j		0	0	0	0	0	0	0	10
7	1		0	0	0	0	0	0	0	8		7	a		0	0	0	0	0	0	0	10
	2		10	5	0	0	0	0	0	5			b		10	8	0	0	0	0	0	1
	3		10	4	0	0	0	0	0	6			c		10	1	0	0	0	0	0	9
	4		10	5	0	0	0	0	0	5			d		10	6	0	0	0	0	0	3
	5		10	4	0	0	0	0	0	6			e		10	4	0	0	0	0	1	6
	6		10	5	1	0	0	0	1	5			f		10	5	2	0	0	0	0	4
	7		10	5	1	0	0	0	0	5			g		10	2	0	0	0	0	0	7
	8		10	5	0	0	0	0	0	5			h		10	7	0	0	0	0	0	2
	9		10	4	0	0	0	0	0	6			i		10	3	0	0	0	0	0	7
	10		0	0	0	0	0	0	0	7			j		10	1	0	0	0	0	0	9
8	1		10	3	0	0	3	0	0	7		8	a		10	3	0	0	0	0	2	7
	2		10	5	0	0	3	0	0	5			b		10	1	0	0	0	0	0	9
	3		10	5	0	0	3	0	1	5			c		10	2	0	0	0	0	0	7
	4		10	4	0	0	0	0	1	6			d		10	4	0	0	0	0	0	6
	5		10	3	0	0	0	0	0	7			e		10	6	0	0	2	0	0	3
	6		10	5	0	0	3	0	0	5			f		10	4	0	0	2	0	0	6
	7		10	5	0	0	3	0	0	5			g		10	5	0	0	5	0	0	5
	8		10	4	0	0	0	0	0	6			h		10	9	1	0	3	0	0	0
	9		10	4	2	0	0	0	0	6			i		10	5	1	0	3	0	0	4
	10		10	1	0	0	0	0	0	5			j		0	0	0	0	0	0	0	10
9	1		0	0	0	0	0	0	0	6		9	a		10	4	0	4	0	0	0	6
	2		10	6	2	3	0	0	0	4			b		10	8	0	5	0	0	0	0
	3		10	6	2	2	0	0	0	4			c		10	5	0	3	0	0	0	4
	4		10	5	2	1	0	0	0	5			d		10	8	0	0	0	0	0	0
	5		10	5	1	3	0	0	0	5			e		0	0	0	0	0	0	0	10
	6		10	6	1	3	0	0	0	4			f		0	0	0	0	0	0	0	10
	7		10	4	0	0	0	0	0	6			g		0	0	0	0	0	0	0	10
	8		10	3	0	0	0	0	1	7			h		0	0	0	0	0	0	0	10
	9		10	3	0	0	0	0	0	7			i		10	8	5	0	0	0	1	1
	10		0	0	0	0	0	0	0	7			j		10	5	3	0	0	0	0	4
10	1		0	0	0	0	0	0	0	6		10	a		10	3	0	0	3	0	0	7
	2		10	5	4	0	0	0	0	5			b		10	3	0	0	3	0	0	7
	3		10	4	3	0	0	0	0	6			c		10	6	0	0	2	0	0	3
	4		10	4	3	0	0	0	0	6			d		10	5	2	0	0	0	0	3
	5		10	6	2	0	3	0	0	4			e		10	5	3	0	0	0	0	4
	6		10	6	2	0	3	0	0	4			f		10	6	4	0	0	0	0	3
	7		10	7	3	0	2	0	0	3			g		10	4	3	0	0	0	0	5
	8		10	4	2	0	0	0	0	6			h		10	2	2	0	0	0	0	8
	9		10	3	0	0	0	0	0	7			i		10	5	5	0	0	0	0	4
	10		0	0	0	0	0	0	0	7			j		0	0	0	0	0	0	0	10
11	1		10	1	0	1	0	0	0	6		11	a		10	4	0	1	3	0	0	5
	2		10	6	1	0	3	0	0	4			b		10	7	0	1	3	0	0	2
	3		10	6	1	0	3	0	0	4			c		10	5	0	0	3	0	0	5
	4		10	5	0	0	3	0	0	5			d		10	3	0	0	0	0	0	7
	5		10	3	0	0	0	0	0	7			e		10	1	0	0	0	0	0	9
	6		10	3	0	0	0	0	0	7			f		10	4	0	1	0	0	0	6
	7		10	1	0	0	0	0	0	9			g		0	0	0	0	0	0	0	9
	8		10	1	0	0	0	0	0	9			h		10	2	2	0	0	0	0	7
	9		10	2	0	2	0	0	0	8			i		10	2	0	0	0	0	0	8
	10		0	0	0	0	0	0	0	8			j		0	0	0	0	0	0	0	9
12	1		0	0	0	0	0	0	0	8		12	a		10	2	0	0	0	0	0	8
	2		10	4	0	0	0	0	0	6			b		10	1	0	0	0	0	0	9
	3		10	5	0	0	0	0	0	5			c		0	0	0	0	0	0	0	10
	4		10	4	0	0	0	0	1	6			d		0	0	0	0	0	0	0	10
	5		10	1	0	0	0	0	1	9			e		10	3	0	0	0	0	0	6
	6		10	2	0	0	0	0	1	8			f		10	8	0	0	0	0	2	0
	7		10	2	0	0	0	0	0	8			g		10	2	0	0	0	0	0	8
	8		10	2	0	0	0	0	0	8			h		0	0	0	0	0	0	0	10
	9		10	2	0	0	0	0	0	8			i		10	6	0	0	0	0	1	3
	10		0	0	0	0	0	0	0	8			j		0	0	0	0	0	0	0	10
13	1		0	0	0	0	0	0	0	8		13	a		10	1	0	0	0	0	0	8
	2		10	4	0	0	0	0	0	6			b		10	2	0	0	0	0	0	7
	3		10	7	0	0	0	0	0	3			c		10	7	0	0	0	0	0	2
	4		10	6	0	0	0	0	1	4			d		10	3	0	0	0	0	0	6
	5		10	5	0	0	0	0	0	5			e		10	7	0	0	0	0	0	1
	6		10	6	0	0	0	0	0	4			f		10	7	0	0	0	0	1	3
	7		10	4	0	0	0	0	1	6			g		10	5	0	0	0	0	0	4
	8		10	3	0	0	0	0	0	7			h		10	5	0	0	0	0	0	5
	9		10	4	0	0	0	0	0	6			i		10	2	0	0	0	0	1	8
	10		0	0	0	0	0	0	0	5			j		0	0	0	0	0	0	0	10
14	1		0	0	0	0	0	0	0	8		14	a		10	2	0	0	0	0	0	7
	2		10	2	0	0	0	0	0	8			b		10	2	0	0	0	0	0	8
	3		10	2	0	0	0	0	0	8			c		10	5	0	0	0	0	0	4
	4		10	2	0	0	0	0	0	8			d		10	2	0	0	0	0	0	7
	5		10	3	0	0	0	0	0	7			e		0	0	0	0	0	0	0	10
	6		10	4	0	0	0	0	1	6			f		10	1	0	0	0	0	0	8
	7		10	2	0	0	0	0	1	8			g		10	2	0	0	0	0	0	8
	8		10	2	0	0	0	0	0	8			h		10	3	0	0	0	0	0	7
	9		10	2	0	0	0	0	0	8			i		10	2	0	0	0	0	2	8
	10		0	0	0	0	0	0	0	8			j		0	0	0	0	0	0	0	10
15	1		10	1	0	1	0	0	0	5		15	a		0	0	0	0	0	0	0	10
	2		10	4	0	1	0	0	0	6			b		10	3	0	2	0	0	0	6
	3		10	4	0	0	0	0	0	6			c		10	6	0	2	0	0	1	4
	4		10	5	0	0	0	0	1	5			d		10	5	0	1	0	0	0	5
	5		10	4	0	0	0	0	0	6			e		10	3	0	3	0	0	0	5
	6		10	4	1	0	0	0	1	6			f		10	6	2	0	0	0	0	3
	7		10	4	1	2	0	0	1	6			g		10	3	0	0	0	0	0	6
	8		10	4	0	3	0	0	0	6			h		10	7	0	0	0	0	2	1
	9		10	3	0	1	0	0	0	7			i		0	0	0	0	0	0	0	10
	10		0	0	0	0	0	0	0	7			j		0	0	0	0	0	0	0	10
