# Supplementary material for: Sensitive approach and future perspectives in microscopic patterns of mycorrhizal roots
Source: Sci Rep. 2019 Jul 15;9:10233. doi: 10.1038/s41598-019-46743-2 (PMC6629619; doi:10.1038/s41598-019-46743-2)
Supplement: Supplementary file 3 — Supplementary_Dataset_3 [file 41598_2019_46743_MOESM3_ESM.xlsx]

## Sheet: rawdata
Trifolium repens
Microscopic field		a	b	c	d	e	f	g	h	i	j		Legend
1	1	1	1										Code	Color
	2	1		1	2	2							1		Hyphae
	3	1	1	1	1								2		Arbuscules
	4	1	1		6								3		Vesicles
	5		1	1		1							4		Spores
	6		1	2	2								5		Auxiliary cells
	7			2	2								6		Entry points
	8			2	2	1
	9			2		1
	10			2	1	1	1
2	1					3	3	1
	2					3	3	1
	3				1	1	1	1
	4			1	1		1	1
	5							1
	6							1
	7							1
	8		1					1
	9		1					1
	10		1				1
3	1				1				1		1
	2				1			1	1
	3						1	2
	4					1	1	2
	5						1	2
	6	1	1				1	2	1
	7		1				1	2	1
	8		2				1	2	2
	9		2					1
	10		2	1				1
4	1			1	1			1	1		2
	2			1	1		1	1		2	2
	3				1	6	1			2
	4					1	1	1	2	2
	5					1	1		2	2
	6							6	1	2	2
	7									1
	8								1	1
	9									1
	10
5	1			1
	2			1
	3			1	1	1
	4			1		1
	5		1	1	1	1
	6						1		1
	7						1	1	1
	8							1	1
	9				1	1	1		1
	10					1	1
6	1				1	2	1	1	1	1
	2			1	3	1	1	1	1	2	2
	3			1	3	3	2		1	2	2
	4				1	3	2	2	1	2	2
	5				1	1	1	2	1	1	2
	6					1	1	2	2	2	2
	7						1	1	2		2
	8								1	2	2
	9	3								1	2
	10	3	1	1	1	1				1	2
7	1				1	1	1	1	1	1	1
	2	3		6		1	1		1	1	1
	3	3	1	6	1		1	1			1
	4				1	1	1	1	1
	5					1				1
	6					1	1
	7	2			1	1	1	1
	8	2	2	2		1		4	4	4
	9		1	1	1	1	1	4	4	4
	10						1	4	4	4
8	1		1	4	1			1	1	2	2
	2		1	4	4	2	2	1	1	2	2
	3	2	1	1	1	1	2	1	1	2	2
	4	2	1	1	1	1		1		2	2
	5	2	2	1		1	1	1		2	2
	6		2	1		1	1			2	2
	7	1	2	1			1	1	1	2	2
	8	2	1	1			2	1	1	2	2
	9	2	1	1			2	1	1	1	2
	10	2		1	1	1	2	1		1	2
9	1	2	1	2	1	2	2		1
	2	2	1	2	1	2	2	2	1	1
	3	2	1	2	1	1		6	6	1
	4	2	1	2	2		1			1
	5	2	1	2	2		1	1	1
	6	2	1	1	2				1	1	1
	7	2	1		2		1		1	1
	8		1		2	2	1	1	1	1	3
	9			1	2	2	1			1	3
	10			1	1	2				1	1
10	1								1
	2							1
	3	1						6
	4	1						1
	5	1	1					1	1
	6	1	1						1
	7		1						1	1
	8		1						1	1
	9		1							1
	10		1								1
11	1
	2							1
	3								1
	4								1
	5								1
	6								1
	7								1
	8		1							1
	9		1							1
	10			1
12	1
	2
	3
	4										1
	5										1
	6										1
	7									1
	8								1	6
	9									1	1
	10									1
13	1	1	1							1
	2		1	2	1	1	1		1	1
	3		1	2	1			1		1
	4			1	3	3
	5			1
	6			1		1	2	2	2
	7		2			1	2	1	2	1
	8		2			1	1		1		1
	9		2					1	1	1
	10								1	1	6
14	1	1	2	1	1
	2	1	2	1		1	1
	3	1	2	1	1	1	1
	4	1	2	1			1	1
	5	1	2				1	1	1
	6	1	2		2	2	2		1
	7		1	1		2	2	1	1
	8			1	1	2	2	1	1	1
	9				1	1	2	1	1	1
	10					1	1	1	1
15	1			1	1		1
	2				1	1	1
	3					1	1
	4	1					2	2		1
	5		1				1	2	1	1	1
	6		1				1	1	1		2
	7		1				1	1	1		2
	8				3	3	1	1	1	1
	9				3	3
	10

## Sheet: graphs
Trifolium repens
Microscopic field		a	b	c	d	e	f	g	h	i	j
1	1													Legend
	2													Code	Color
	3													1		Hyphae
	4													2		Arbuscules
	5													3		Vesicles
	6													4		Spores
	7													5		Auxiliary cells
	8													6		Entry points
	9
	10
2	1
	2
	3
	4
	5
	6
	7
	8
	9
	10
3	1
	2
	3
	4
	5
	6
	7
	8
	9
	10
4	1
	2
	3
	4
	5
	6
	7
	8
	9
	10
5	1
	2
	3
	4
	5
	6
	7
	8
	9
	10
6	1
	2
	3
	4
	5
	6
	7
	8
	9
	10
7	1
	2
	3
	4
	5
	6
	7
	8
	9
	10
8	1
	2
	3
	4
	5
	6
	7
	8
	9
	10
9	1
	2
	3
	4
	5
	6
	7
	8
	9
	10
10	1
	2
	3
	4
	5
	6
	7
	8
	9
	10
11	1
	2
	3
	4
	5
	6
	7
	8
	9
	10
12	1
	2
	3
	4
	5
	6
	7
	8
	9
	10
13	1
	2
	3
	4
	5
	6
	7
	8
	9
	10
14	1
	2
	3
	4
	5
	6
	7
	8
	9
	10
15	1
	2
	3
	4
	5
	6
	7
	8
	9
	10

## Sheet: parameters
Trifolium repens			Horizontal												Vertical										Transversal
Microscopic field			Fh	Ih	Ah	Vh	Sh	AXh	EPh	nonMh		Microscopic field			Fv	Iv	Av	Vv	Sv	AXv	EPv	nonMv		Root seg	Ft	It	At	Vt	St	AXt	EPt	nonM	CDt	M/nonMt
1	1		0	0	0	0	0	0	0	8		1	a		10	3	0	0	0	0	0	6		1	40	24	9	0	0	0	1	70	9.6	0.342857
	2		10	4	2	0	0	0	0	6			b		10	4	0	0	0	0	0	5		2	60	23	0	4	0	0	0	77	13.8	0.298701
	3		10	4	0	0	0	0	0	6			c		10	7	4	0	0	0	0	2		3	56	25	9	0	0	0	0	69	14	0.362319
	4		10	3	0	0	0	0	1	7			d		10	6	4	0	0	0	1	3		4	64	27	9	0	0	0	2	68	17.28	0.397059
	5		10	3	0	0	0	0	0	7			e		10	4	1	0	0	0	0	5		5	56	21	0	0	0	0	0	76	11.76	0.276316
	6		10	3	2	0	0	0	0	7			f		0	0	0	0	0	0	0	9		6	72	45	20	5	0	0	0	42	32.4	1.07143
	7		10	2	2	0	0	0	0	8			g		0	0	0	0	0	0	0	10		7	80	43	4	2	6	0	2	46	34.4	0.934783
	8		10	3	2	0	0	0	0	7			h		0	0	0	0	0	0	0	10		8	80	65	28	0	2	0	0	20	52	3.25
	9		10	2	1	0	0	0	0	8			i		0	0	0	0	0	0	0	10		9	90	58	22	2	0	0	2	31	52.2	1.87097
	10		0	0	0	0	0	0	0	6			j		0	0	0	0	0	0	0	10		10	40	20	0	0	0	0	1	77	8	0.25974
2	1		10	3	0	2	0	0	0	7		2	a		0	0	0	0	0	0	0	10		11	32	10	0	0	0	0	0	89	3.2	0.11236
	2		10	3	0	2	0	0	0	7			b		10	3	0	0	0	0	0	7		12	18	8	0	0	0	0	1	91	1.44	0.0879121
	3		10	4	0	0	0	0	0	6			c		10	1	0	0	0	0	0	9		13	72	36	10	2	0	0	0	58	25.92	0.62069
	4		10	4	0	0	0	0	0	6			d		10	2	0	0	0	0	0	8		14	72	46	13	0	0	0	0	46	33.12	1
	5		10	1	0	0	0	0	0	9			e		10	3	0	2	0	0	0	7		15	72	33	5	4	0	0	0	64	23.76	0.515625
	6		10	1	0	0	0	0	0	9			f		10	5	0	2	0	0	0	5
	7		10	1	0	0	0	0	0	9			g		10	9	0	0	0	0	0	1		Average	Fr	Ir	Ar	Vr	Sr	AXr	EPr	nonMr	CDr	M/nonM
	8		10	2	0	0	0	0	0	8			h		0	0	0	0	0	0	0	10		for root	60.2667	32.2667	8.6	1.26667	0.533333	0	0.6	61.6	22.192	0.76005
	9		10	2	0	0	0	0	0	8			i		0	0	0	0	0	0	0	10
	10		10	2	0	0	0	0	0	8			j		0	0	0	0	0	0	0	10			Unit	Horizontal		Vertical		Transversal
3	1		0	0	0	0	0	0	0	7		3	a		10	1	0	0	0	0	0	9			%	Fh		Fv		Ft			colonization frequency
	2		10	3	0	0	0	0	0	7			b		10	4	2	0	0	0	0	5			%	Ih		Iv		It			intensity of colonization
	3		10	2	1	0	0	0	0	8			c		0	0	0	0	0	0	0	9			%	Ah		Av		At			arbuscules abundance
	4		10	3	1	0	0	0	0	7			d		10	1	0	0	0	0	0	8			%	Vh		Vv		Vt			vesicles abundance
	5		10	2	1	0	0	0	0	8			e		10	1	0	0	0	0	0	9			%	Sh		Sv		St			spores abundance
	6		10	5	1	0	0	0	0	5			f		10	6	0	0	0	0	0	4			%	AXh		AXv		Axt			auxiliary cells abundance
	7		10	4	1	0	0	0	0	6			g		10	8	6	0	0	0	0	1			%	EPh		EPv		EPt			entry points
	8		10	4	3	0	0	0	0	6			h		10	4	1	0	0	0	0	5				non-mycoH		non-mycoV		non-myco			non-mycorrhized areas
	9		10	2	1	0	0	0	0	8			i		0	0	0	0	0	0	0	10			%					CDt			colonization degree
	10		0	0	0	0	0	0	0	7			j		0	0	0	0	0	0	0	9								M/nM			Myco/nonMyco report
4	1		0	0	0	0	0	0	0	5		4	a		0	0	0	0	0	0	0	10
	2		10	6	2	0	0	0	0	4			b		0	0	0	0	0	0	0	10
	3		10	4	1	0	0	0	1	6			c		10	1	0	0	0	0	0	8
	4		10	5	2	0	0	0	0	5			d		10	2	0	0	0	0	0	7
	5		10	4	2	0	0	0	0	6			e		10	3	0	0	0	0	1	7
	6		10	4	2	0	0	0	1	6			f		10	4	0	0	0	0	0	6
	7		10	1	0	0	0	0	0	9			g		10	3	0	0	0	0	1	6
	8		10	2	0	0	0	0	0	8			h		10	4	2	0	0	0	0	5
	9		10	1	0	0	0	0	0	9			i		10	8	5	0	0	0	0	2
	10		0	0	0	0	0	0	0	10			j		10	2	2	0	0	0	0	7
5	1		0	0	0	0	0	0	0	9		5	a		0	0	0	0	0	0	0	10
	2		10	1	0	0	0	0	0	9			b		10	1	0	0	0	0	0	9
	3		10	3	0	0	0	0	0	7			c		10	4	0	0	0	0	0	5
	4		10	2	0	0	0	0	0	8			d		10	3	0	0	0	0	0	7
	5		10	4	0	0	0	0	0	6			e		10	4	0	0	0	0	0	5
	6		10	2	0	0	0	0	0	8			f		10	3	0	0	0	0	0	6
	7		10	3	0	0	0	0	0	7			g		10	2	0	0	0	0	0	8
	8		10	2	0	0	0	0	0	8			h		10	4	0	0	0	0	0	6
	9		10	4	0	0	0	0	0	6			i		0	0	0	0	0	0	0	10
	10		0	0	0	0	0	0	0	8			j		0	0	0	0	0	0	0	10
6	1		0	0	0	0	0	0	0	4		6	a		10	1	0	1	0	0	0	8
	2		10	8	2	1	0	0	0	2			b		0	0	0	0	0	0	0	9
	3		10	7	3	2	0	0	0	3			c		10	2	0	0	0	0	0	7
	4		10	7	4	1	0	0	0	3			d		10	4	0	2	0	0	0	4
	5		10	7	2	0	0	0	0	3			e		10	5	0	2	0	0	0	3
	6		10	6	4	0	0	0	0	4			f		10	6	2	0	0	0	0	3
	7		10	4	2	0	0	0	0	6			g		10	5	3	0	0	0	0	4
	8		10	3	2	0	0	0	0	7			h		10	7	2	0	0	0	0	2
	9		10	3	1	1	0	0	0	7			i		10	7	5	0	0	0	0	1
	10		0	0	0	0	0	0	0	3			j		10	8	8	0	0	0	0	1
7	1		0	0	0	0	0	0	0	3		7	a		10	4	2	2	0	0	0	6
	2		10	7	0	1	0	0	1	3			b		10	3	1	0	0	0	0	7
	3		10	7	0	1	0	0	1	3			c		10	4	1	0	0	0	2	6
	4		10	5	0	0	0	0	0	5			d		10	4	0	0	0	0	0	5
	5		10	2	0	0	0	0	0	8			e		10	7	0	0	0	0	0	2
	6		10	2	0	0	0	0	0	8			f		10	6	0	0	0	0	0	2
	7		10	5	1	0	0	0	0	5			g		10	5	0	0	2	0	0	3
	8		10	7	3	0	3	0	0	3			h		10	4	0	0	2	0	0	4
	9		10	8	0	0	3	0	0	2			i		10	4	0	0	2	0	0	4
	10		0	0	0	0	0	0	0	6			j		10	2	0	0	0	0	0	7
8	1		0	0	0	0	0	0	0	3		8	a		10	6	5	0	0	0	0	3
	2		10	9	4	0	2	0	0	1			b		10	8	3	0	0	0	0	1
	3		10	10	4	0	0	0	0	0			c		10	8	0	0	1	0	0	0
	4		10	8	3	0	0	0	0	2			d		10	3	0	0	1	0	0	5
	5		10	8	4	0	0	0	0	2			e		10	5	1	0	0	0	0	4
	6		10	6	3	0	0	0	0	4			f		10	7	4	0	0	0	0	2
	7		10	8	3	0	0	0	0	2			g		10	7	0	0	0	0	0	1
	8		10	8	4	0	0	0	0	2			h		10	5	0	0	0	0	0	4
	9		10	8	3	0	0	0	0	2			i		10	8	7	0	0	0	0	0
	10		0	0	0	0	0	0	0	2			j		10	8	8	0	0	0	0	0
9	1		10	1	1	0	0	0	0	3		9	a		10	6	6	0	0	0	0	3
	2		10	9	5	0	0	0	0	1			b		10	7	0	0	0	0	0	2
	3		10	8	2	0	0	0	2	2			c		10	7	5	0	0	0	0	2
	4		10	6	3	0	0	0	0	4			d		10	8	6	0	0	0	0	0
	5		10	7	3	0	0	0	0	3			e		10	4	3	0	0	0	0	4
	6		10	7	2	0	0	0	0	3			f		10	6	1	0	0	0	0	3
	7		10	6	2	0	0	0	0	4			g		10	4	1	0	0	0	1	6
	8		10	8	2	1	0	0	0	2			h		10	6	0	0	0	0	1	3
	9		10	6	2	1	0	0	0	4			i		10	7	0	0	0	0	0	2
	10		0	0	0	0	0	0	0	5			j		10	3	0	2	0	0	0	6
10	1		0	0	0	0	0	0	0	9		10	a		10	4	0	0	0	0	0	6
	2		10	1	0	0	0	0	0	9			b		10	5	0	0	0	0	0	4
	3		10	2	0	0	0	0	1	8			c		0	0	0	0	0	0	0	10
	4		10	2	0	0	0	0	0	8			d		0	0	0	0	0	0	0	10
	5		10	4	0	0	0	0	0	6			e		0	0	0	0	0	0	0	10
	6		10	3	0	0	0	0	0	7			f		0	0	0	0	0	0	0	10
	7		10	3	0	0	0	0	0	7			g		10	4	0	0	0	0	1	6
	8		10	3	0	0	0	0	0	7			h		10	4	0	0	0	0	0	5
	9		10	2	0	0	0	0	0	8			i		10	3	0	0	0	0	0	7
	10		0	0	0	0	0	0	0	8			j		0	0	0	0	0	0	0	9
11	1		0	0	0	0	0	0	0	10		11	a		0	0	0	0	0	0	0	10
	2		10	1	0	0	0	0	0	9			b		10	2	0	0	0	0	0	8
	3		10	1	0	0	0	0	0	9			c		0	0	0	0	0	0	0	9
	4		10	1	0	0	0	0	0	9			d		0	0	0	0	0	0	0	10
	5		10	1	0	0	0	0	0	9			e		0	0	0	0	0	0	0	10
	6		10	1	0	0	0	0	0	9			f		0	0	0	0	0	0	0	10
	7		10	1	0	0	0	0	0	9			g		10	1	0	0	0	0	0	9
	8		10	2	0	0	0	0	0	8			h		10	5	0	0	0	0	0	5
	9		10	2	0	0	0	0	0	8			i		10	2	0	0	0	0	0	8
	10		0	0	0	0	0	0	0	9			j		0	0	0	0	0	0	0	10
12	1		0	0	0	0	0	0	0	10		12	a		0	0	0	0	0	0	0	10
	2		0	0	0	0	0	0	0	10			b		0	0	0	0	0	0	0	10
	3		0	0	0	0	0	0	0	10			c		0	0	0	0	0	0	0	10
	4		10	1	0	0	0	0	0	9			d		0	0	0	0	0	0	0	10
	5		10	1	0	0	0	0	0	9			e		0	0	0	0	0	0	0	10
	6		10	1	0	0	0	0	0	9			f		0	0	0	0	0	0	0	10
	7		10	1	0	0	0	0	0	9			g		0	0	0	0	0	0	0	10
	8		10	2	0	0	0	0	1	8			h		10	1	0	0	0	0	0	9
	9		10	2	0	0	0	0	0	8			i		10	3	0	0	0	0	1	6
	10		0	0	0	0	0	0	0	9			j		10	4	0	0	0	0	0	6
13	1		0	0	0	0	0	0	0	7		13	a		0	0	0	0	0	0	0	9
	2		10	7	1	0	0	0	0	3			b		10	5	3	0	0	0	0	4
	3		10	5	1	0	0	0	0	5			c		10	5	2	0	0	0	0	5
	4		10	3	0	2	0	0	0	7			d		10	3	0	1	0	0	0	7
	5		10	1	0	0	0	0	0	9			e		10	5	0	1	0	0	0	5
	6		10	5	3	0	0	0	0	5			f		10	4	2	0	0	0	0	6
	7		10	6	3	0	0	0	0	4			g		10	4	1	0	0	0	0	6
	8		10	5	1	0	0	0	0	5			h		10	5	2	0	0	0	0	4
	9		10	4	1	0	0	0	0	6			i		10	4	0	0	0	0	0	4
	10		0	0	0	0	0	0	0	7			j		10	1	0	0	0	0	0	8
14	1		0	0	0	0	0	0	0	6		14	a		10	5	0	0	0	0	0	4
	2		10	5	1	0	0	0	0	5			b		10	6	5	0	0	0	0	3
	3		10	6	1	0	0	0	0	4			c		10	5	0	0	0	0	0	4
	4		10	5	1	0	0	0	0	5			d		10	4	1	0	0	0	0	5
	5		10	5	1	0	0	0	0	5			e		10	6	3	0	0	0	0	3
	6		10	6	4	0	0	0	0	4			f		10	8	4	0	0	0	0	1
	7		10	6	2	0	0	0	0	4			g		10	5	0	0	0	0	0	4
	8		10	7	2	0	0	0	0	3			h		10	5	0	0	0	0	0	4
	9		10	6	1	0	0	0	0	4			i		10	2	0	0	0	0	0	8
	10		0	0	0	0	0	0	0	6			j		0	0	0	0	0	0	0	10
15	1		0	0	0	0	0	0	0	7		15	a		10	1	0	0	0	0	0	9
	2		10	3	0	0	0	0	0	7			b		10	3	0	0	0	0	0	7
	3		10	2	0	0	0	0	0	8			c		0	0	0	0	0	0	0	9
	4		10	4	2	0	0	0	0	6			d		10	3	0	2	0	0	0	6
	5		10	6	1	0	0	0	0	4			e		10	4	0	2	0	0	0	6
	6		10	5	1	0	0	0	0	5			f		10	7	1	0	0	0	0	2
	7		10	5	1	0	0	0	0	5			g		10	5	2	0	0	0	0	5
	8		10	6	0	2	0	0	0	4			h		10	4	0	0	0	0	0	6
	9		10	2	0	2	0	0	0	8			i		10	3	0	0	0	0	0	7
	10		0	0	0	0	0	0	0	10			j		10	3	2	0	0	0	0	7
