# Supplementary material for: Sensitive approach and future perspectives in microscopic patterns of mycorrhizal roots
Source: Sci Rep. 2019 Jul 15;9:10233. doi: 10.1038/s41598-019-46743-2 (PMC6629619; doi:10.1038/s41598-019-46743-2)
Supplement: Supplementary file 4 — Supplementary_Dataset_4 [file 41598_2019_46743_MOESM4_ESM.xlsx]

## Sheet: rawdata
Zea mays
Microscopic field		a	b	c	d	e	f	g	h	i	j		Legend
1	1				1		2	1					Code	Color
	2				1		2	1					1		Hyphae
	3				3	2	2	1					2		Arbuscules
	4			1	2	2	2	2					3		Vesicles
	5			1	2	2	2	2					4		Spores
	6			1	2	2	2	2					5		Auxiliary cells
	7			6	2	1		2			1		6		Entry points
	8		1	2	2			3
	9		1	2	2		1	2
	10	1		3	2			2
2	1			1		3	3		1
	2			1			3	2		1
	3				1		2	2
	4				1		2	2
	5			1		1		2		2
	6			3	3	1		2
	7			3	3		1	2	2	2
	8				3	1	6		2	2
	9						1	1		2
	10						1		2	2
3	1			2		1	1	3	3	3
	2		1	2	2	1	1		3	1	1
	3			2	2	1	6			1
	4	1	1	2	2		1	1			2
	5		1	1	2		1	1			2
	6				2		1	1			2
	7				1		1	2			2
	8				3		2	2		3	1
	9				3	3	2			3	1
	10			1	1	3	2
4	1				1						1
	2				1	1				1	1
	3				1	1	1	1	1		1
	4			1	1	1	1			1
	5			1	1			1	1	1
	6		1	1						1
	7			1	1			1	1
	8		1					1	1
	9			1				1
	10			1			1
5	1	3	1		3	3	1
	2	1	1	1	3	3			1
	3		3	1					1	1	1
	4		3	1					1	1	1
	5		3						1	1
	6								1
	7						6	1	1	1
	8						1	1	1
	9					1	1	2
	10					1	1	2
6	1	6	1	1				1
	2		1				2	1			1
	3		1				2				1
	4						1				1
	5					1	1			1	1
	6		2		1	1			3	3
	7	2	1	1	1	1		3	3
	8	1	1	1	1	1	1	3	3
	9	1	3	3		2	1
	10	3	3			2
7	1			1	1	1
	2			1	1
	3			1	1
	4			2	1					1	1
	5	2		2	1				1	1	1
	6		2		1		1	1	1	1	1
	7		1	1	2				1	1	1
	8			1	2	1			1	1
	9			1	1	1			1	1
	10			1	1	1			1	1
8	1	1	1	6	1
	2	1	1	1	3
	3	1	1	3					1		22
	4	1	3	3				1			2
	5		3				1			1	2
	6	1	1	3	1	1			1	1	1
	7					1			1	3
	8								1	3
	9						1	1	1	1	1
	10							1	6	1
9	1	6	1						2	6
	2		1	1	1	1			2
	3					1
	4					1
	5					1	1
	6					1
	7					1
	8					1
	9					1
	10						1
10	1					2	2	2
	2					1	2	2
	3					1	1	1
	4			1	1		1	1
	5			1	1		1	1
	6				1		11
	7						1	2
	8						1	2
	9						2
	10						2
11	1			1		1
	2			1	1	1
	3			1	1	1	1	1
	4		1		1	1	1	1
	5	1						1
	6	1
	7	1
	8	1
	9	1	1
	10		1
12	1						1			1	1
	2								1
	3					6	1	1
	4				1	1
	5			6	6
	6			6
	7		1		1
	8		1	1	1
	9				1	1
	10				1	1
13	1		1	1	1	2
	2			1	2
	3			2	2	1
	4				1	1	1			1
	5							1		1
	6									1	1
	7								1	1	1
	8									1	1
	9							6	1	1	1
	10							1	1	1
14	1			2							1
	2			2		2	1				1
	3		2			2	1	1	1	1
	4		2			2	1		1
	5		1				1		1		1
	6		1				1				1
	7		1	1	1		1		1	1
	8	1	1	1	1	1	1	1	1	6
	9			1	1		1	1	1	1
	10				1	1		3	1
15	1								1
	2								1
	3							1	1	1
	4							1	1
	5								1
	6								1	1
	7									1
	8								1
	9						1	1	1
	10							1	1

## Sheet: graphs
Zea mays
Microscopic field		a	b	c	d	e	f	g	h	i	j
1	1													Legend
	2													Code	Color
	3													1		Hyphae
	4													2		Arbuscules
	5													3		Vesicles
	6													4		Spores
	7													5		Auxiliary cells
	8													6		Entry points
	9
	10
2	1
	2
	3
	4
	5
	6
	7
	8
	9
	10
3	1
	2
	3
	4
	5
	6
	7
	8
	9
	10
4	1
	2
	3
	4
	5
	6
	7
	8
	9
	10
5	1
	2
	3
	4
	5
	6
	7
	8
	9
	10
6	1
	2
	3
	4
	5
	6
	7
	8
	9
	10
7	1
	2
	3
	4
	5
	6
	7
	8
	9
	10
8	1
	2
	3
	4
	5
	6
	7
	8
	9
	10
9	1
	2
	3
	4
	5
	6
	7
	8
	9
	10
10	1
	2
	3
	4
	5
	6
	7
	8
	9
	10
11	1
	2
	3
	4
	5
	6
	7
	8
	9
	10
12	1
	2
	3
	4
	5
	6
	7
	8
	9
	10
13	1
	2
	3
	4
	5
	6
	7
	8
	9
	10
14	1
	2
	3
	4
	5
	6
	7
	8
	9
	10
15	1
	2
	3
	4
	5
	6
	7
	8
	9
	10

## Sheet: parameters
Zea mays			Horizontal												Vertical										Transversal
Microscopic field			Fh	Ih	Ah	Vh	Sh	AXh	EPh	nonMh		Microscopic field			Fv	Iv	Av	Vv	Sv	AXv	EPv	nonMv		Root seg	Ft	It	At	Vt	St	AXt	EPt	nonM	CDt	M/nonMt
1	1		0	0	0	0	0	0	0	7		1	a		0	0	0	0	0	0	0	9		1	56	36	22	2	0	0	1	57	20.16	0.631579
	2		10	3	1	0	0	0	0	7			b		10	2	0	0	0	0	0	8		2	56	32	14	6	0	0	1	61	17.92	0.52459
	3		10	4	2	1	0	0	0	6			c		10	6	2	0	0	0	1	3		3	80	44	16	6	0	0	1	46	35.2	0.956522
	4		10	5	4	0	0	0	0	5			d		10	8	6	1	0	0	0	0		4	72	32	0	0	0	0	0	64	23.04	0.5
	5		10	5	4	0	0	0	0	5			e		10	5	4	0	0	0	0	5		5	80	30	1	5	0	0	1	62	24	0.483871
	6		10	5	4	0	0	0	0	5			f		10	6	5	0	0	0	0	3		6	80	38	5	8	0	0	0	55	30.4	0.690909
	7		10	5	2	0	0	0	1	5			g		10	8	5	1	0	0	0	0		7	80	37	6	0	0	0	0	55	29.6	0.672727
	8		10	4	2	1	0	0	0	6			h		0	0	0	0	0	0	0	10		8	80	36	2	8	0	0	0	57	28.8	0.631579
	9		10	5	3	0	0	0	0	5			i		0	0	0	0	0	0	0	10		9	48	13	1	0	0	0	0	82	6.24	0.158537
	10		0	0	0	0	0	0	0	6			j		10	1	0	0	0	0	0	9		10	40	21	5	0	0	0	0	75	8.4	0.28
2	1		0	0	0	0	0	0	0	6		2	a		0	0	0	0	0	0	0	10		11	56	20	0	0	0	0	0	77	11.2	0.25974
	2		10	4	1	1	0	0	0	6			b		0	0	0	0	0	0	0	10		12	56	16	0	0	0	0	4	79	8.96	0.202532
	3		10	3	2	0	0	0	0	7			c		10	4	0	2	0	0	0	5		13	64	22	3	0	0	0	1	71	14.08	0.309859
	4		10	3	2	0	0	0	0	7			d		10	5	0	3	0	0	0	5		14	80	42	6	0	0	0	1	52	33.6	0.807692
	5		10	4	2	0	0	0	0	6			e		10	3	0	0	0	0	0	6		15	32	14	0	0	0	0	0	83	4.48	0.168675
	6		10	4	1	2	0	0	0	6			f		10	6	2	1	0	0	1	2
	7		10	6	3	2	0	0	0	4			g		10	7	6	0	0	0	0	3		Average	Fr	Ir	Ar	Vr	Sr	AXr	EPr	nonMr	CDr	M/nonM
	8		10	5	2	1	0	0	1	5			h		10	2	2	0	0	0	0	6		for root	64	28.8667	5.4	2.33333	0	0	0.666667	65.0667	19.7387	0.485254
	9		10	3	1	0	0	0	0	7			i		10	5	4	0	0	0	0	4
	10		0	0	0	0	0	0	0	7			j		0	0	0	0	0	0	0	10			Unit	Horizontal		Vertical		Transversal
3	1		0	0	0	0	0	0	0	4		3	a		10	1	0	0	0	0	0	9			%	Fh		Fv		Ft			colonization frequency
	2		10	8	2	1	0	0	0	2			b		10	3	0	0	0	0	0	7			%	Ih		Iv		It			intensity of colonization
	3		10	5	2	0	0	0	1	5			c		10	4	3	0	0	0	0	4			%	Ah		Av		At			arbuscules abundance
	4		10	7	3	0	0	0	0	3			d		10	8	5	2	0	0	0	1			%	Vh		Vv		Vt			vesicles abundance
	5		10	6	2	0	0	0	0	4			e		10	3	0	1	0	0	0	5			%	Sh		Sv		St			spores abundance
	6		10	4	2	0	0	0	0	6			f		10	8	2	0	0	0	1	0			%	AXh		AXv		Axt			auxiliary cells abundance
	7		10	4	2	0	0	0	0	6			g		10	5	2	0	0	0	0	4			%	EPh		EPv		EPt			entry points
	8		10	5	2	2	0	0	0	5			h		10	1	0	1	0	0	0	8				non-mycoH		non-mycoV		non-myco			non-mycorrhized areas
	9		10	5	1	3	0	0	0	5			i		10	4	0	2	0	0	0	5			%					CDt			colonization degree
	10		0	0	0	0	0	0	0	6			j		10	7	4	0	0	0	0	3								M/nM			Myco/nonMyco report
4	1		0	0	0	0	0	0	0	8		4	a		0	0	0	0	0	0	0	10
	2		10	4	0	0	0	0	0	6			b		10	2	0	0	0	0	0	8
	3		10	6	0	0	0	0	0	4			c		10	5	0	0	0	0	0	4
	4		10	5	0	0	0	0	0	5			d		10	5	0	0	0	0	0	4
	5		10	5	0	0	0	0	0	5			e		10	3	0	0	0	0	0	7
	6		10	3	0	0	0	0	0	7			f		10	2	0	0	0	0	0	7
	7		10	4	0	0	0	0	0	6			g		10	5	0	0	0	0	0	5
	8		10	3	0	0	0	0	0	7			h		10	4	0	0	0	0	0	6
	9		10	2	0	0	0	0	0	8			i		10	4	0	0	0	0	0	6
	10		0	0	0	0	0	0	0	8			j		10	2	0	0	0	0	0	7
5	1		0	0	0	0	0	0	0	5		5	a		10	1	0	0	0	0	0	8
	2		10	6	0	2	0	0	0	4			b		10	4	0	3	0	0	0	5
	3		10	5	0	1	0	0	0	5			c		10	3	0	0	0	0	0	7
	4		10	5	0	1	0	0	0	5			d		10	1	0	1	0	0	0	8
	5		10	3	0	1	0	0	0	7			e		10	2	0	1	0	0	0	6
	6		10	1	0	0	0	0	0	9			f		10	3	0	0	0	0	1	5
	7		10	4	0	0	0	0	1	6			g		10	3	1	0	0	0	0	6
	8		10	3	0	0	0	0	0	7			h		10	7	0	0	0	0	0	3
	9		10	3	1	0	0	0	0	7			i		10	4	0	0	0	0	0	6
	10		0	0	0	0	0	0	0	7			j		10	2	0	0	0	0	0	8
6	1		0	0	0	0	0	0	0	6		6	a		10	3	1	0	0	0	0	5
	2		10	4	1	0	0	0	0	6			b		10	6	1	1	0	0	0	2
	3		10	3	1	0	0	0	0	7			c		10	3	0	1	0	0	0	6
	4		10	2	0	0	0	0	0	8			d		10	3	0	0	0	0	0	7
	5		10	4	0	0	0	0	0	6			e		10	5	1	0	0	0	0	4
	6		10	5	1	2	0	0	0	5			f		10	6	2	0	0	0	0	4
	7		10	7	1	2	0	0	0	3			g		10	3	0	2	0	0	0	6
	8		10	8	0	2	0	0	0	2			h		10	3	0	3	0	0	0	7
	9		10	5	1	2	0	0	0	5			i		10	2	0	1	0	0	0	8
	10		0	0	0	0	0	0	0	7			j		10	4	0	0	0	0	0	6
7	1		0	0	0	0	0	0	0	7		7	a		10	1	1	0	0	0	0	9
	2		10	2	0	0	0	0	0	8			b		10	2	1	0	0	0	0	8
	3		10	2	0	0	0	0	0	8			c		10	7	2	0	0	0	0	1
	4		10	4	1	0	0	0	0	6			d		10	8	2	0	0	0	0	0
	5		10	6	2	0	0	0	0	4			e		10	2	0	0	0	0	0	6
	6		10	7	1	0	0	0	0	3			f		10	1	0	0	0	0	0	9
	7		10	6	1	0	0	0	0	4			g		10	1	0	0	0	0	0	9
	8		10	5	1	0	0	0	0	5			h		10	5	0	0	0	0	0	4
	9		10	5	0	0	0	0	0	5			i		10	6	0	0	0	0	0	3
	10		0	0	0	0	0	0	0	5			j		10	4	0	0	0	0	0	6
8	1		0	0	0	0	0	0	0	6		8	a		10	4	0	0	0	0	0	5
	2		10	4	0	1	0	0	0	6			b		10	5	0	2	0	0	0	4
	3		10	5	0	1	0	0	0	5			c		10	4	0	3	0	0	0	5
	4		10	5	1	2	0	0	0	5			d		10	2	0	1	0	0	0	7
	5		10	4	1	1	0	0	0	6			e		10	2	0	0	0	0	0	8
	6		10	8	0	1	0	0	0	2			f		10	2	0	0	0	0	0	8
	7		10	3	0	1	0	0	0	7			g		10	2	0	0	0	0	0	7
	8		10	2	0	1	0	0	0	8			h		10	5	0	0	0	0	0	4
	9		10	5	0	0	0	0	0	5			i		10	5	0	2	0	0	0	4
	10		0	0	0	0	0	0	0	7			j		10	5	2	0	0	0	0	5
9	1		0	0	0	0	0	0	0	6		9	a		0	0	0	0	0	0	0	9
	2		10	5	1	0	0	0	0	5			b		10	1	0	0	0	0	0	8
	3		10	1	0	0	0	0	0	9			c		10	1	0	0	0	0	0	9
	4		10	1	0	0	0	0	0	9			d		10	1	0	0	0	0	0	9
	5		10	2	0	0	0	0	0	8			e		10	8	0	0	0	0	0	2
	6		10	1	0	0	0	0	0	9			f		10	1	0	0	0	0	0	8
	7		10	1	0	0	0	0	0	9			g		0	0	0	0	0	0	0	10
	8		10	1	0	0	0	0	0	9			h		10	1	1	0	0	0	0	8
	9		10	1	0	0	0	0	0	9			i		0	0	0	0	0	0	0	9
	10		0	0	0	0	0	0	0	9			j		0	0	0	0	0	0	0	10
10	1		0	0	0	0	0	0	0	7		10	a		0	0	0	0	0	0	0	10
	2		10	3	2	0	0	0	0	7			b		0	0	0	0	0	0	0	10
	3		10	3	0	0	0	0	0	7			c		10	2	0	0	0	0	0	8
	4		10	4	0	0	0	0	0	6			d		10	3	0	0	0	0	0	7
	5		10	4	0	0	0	0	0	6			e		10	2	0	0	0	0	0	7
	6		10	2	0	0	0	0	0	8			f		10	8	2	0	0	0	0	0
	7		10	2	1	0	0	0	0	8			g		10	6	3	0	0	0	0	3
	8		10	2	1	0	0	0	0	8			h		0	0	0	0	0	0	0	10
	9		10	1	1	0	0	0	0	9			i		0	0	0	0	0	0	0	10
	10		0	0	0	0	0	0	0	9			j		0	0	0	0	0	0	0	10
11	1		0	0	0	0	0	0	0	8		11	a		10	5	0	0	0	0	0	5
	2		10	3	0	0	0	0	0	7			b		10	2	0	0	0	0	0	7
	3		10	5	0	0	0	0	0	5			c		10	2	0	0	0	0	0	7
	4		10	5	0	0	0	0	0	5			d		10	3	0	0	0	0	0	7
	5		10	2	0	0	0	0	0	8			e		10	3	0	0	0	0	0	6
	6		10	1	0	0	0	0	0	9			f		10	2	0	0	0	0	0	8
	7		10	1	0	0	0	0	0	9			g		10	3	0	0	0	0	0	7
	8		10	1	0	0	0	0	0	9			h		0	0	0	0	0	0	0	10
	9		10	2	0	0	0	0	0	8			i		0	0	0	0	0	0	0	10
	10		0	0	0	0	0	0	0	9			j		0	0	0	0	0	0	0	10
12	1		0	0	0	0	0	0	0	7		12	a		0	0	0	0	0	0	0	10
	2		10	1	0	0	0	0	0	9			b		10	2	0	0	0	0	0	8
	3		10	3	0	0	0	0	1	7			c		10	3	0	0	0	0	2	7
	4		10	2	0	0	0	0	0	8			d		10	5	0	0	0	0	1	4
	5		10	2	0	0	0	0	2	8			e		10	3	0	0	0	0	1	6
	6		10	1	0	0	0	0	1	9			f		10	1	0	0	0	0	0	8
	7		10	2	0	0	0	0	0	8			g		10	1	0	0	0	0	0	9
	8		10	3	0	0	0	0	0	7			h		10	1	0	0	0	0	0	9
	9		10	2	0	0	0	0	0	8			i		0	0	0	0	0	0	0	9
	10		0	0	0	0	0	0	0	8			j		0	0	0	0	0	0	0	9
13	1		0	0	0	0	0	0	0	6		13	a		0	0	0	0	0	0	0	10
	2		10	2	1	0	0	0	0	8			b		0	0	0	0	0	0	0	9
	3		10	3	2	0	0	0	0	7			c		10	2	1	0	0	0	0	7
	4		10	4	0	0	0	0	0	6			d		10	3	2	0	0	0	0	6
	5		10	2	0	0	0	0	0	8			e		10	2	0	0	0	0	0	7
	6		10	2	0	0	0	0	0	8			f		10	1	0	0	0	0	0	9
	7		10	3	0	0	0	0	0	7			g		10	2	0	0	0	0	1	7
	8		10	2	0	0	0	0	0	8			h		10	2	0	0	0	0	0	7
	9		10	4	0	0	0	0	1	6			i		10	6	0	0	0	0	0	3
	10		0	0	0	0	0	0	0	7			j		10	4	0	0	0	0	0	6
14	1		0	0	0	0	0	0	0	8		14	a		10	1	0	0	0	0	0	9
	2		10	4	2	0	0	0	0	6			b		10	6	2	0	0	0	0	4
	3		10	6	2	0	0	0	0	4			c		10	4	1	0	0	0	0	5
	4		10	4	2	0	0	0	0	6			d		10	3	0	0	0	0	0	6
	5		10	4	0	0	0	0	0	6			e		10	4	3	0	0	0	0	5
	6		10	3	0	0	0	0	0	7			f		10	8	0	0	0	0	0	2
	7		10	6	0	0	0	0	0	4			g		10	3	0	0	0	0	0	6
	8		10	9	0	0	0	0	1	1			h		10	6	0	0	0	0	0	3
	9		10	6	0	0	0	0	0	4			i		10	4	0	0	0	0	1	6
	10		0	0	0	0	0	0	0	6			j		10	3	0	0	0	0	0	6
15	1		0	0	0	0	0	0	0	9		15	a		0	0	0	0	0	0	0	10
	2		10	1	0	0	0	0	0	9			b		0	0	0	0	0	0	0	10
	3		10	3	0	0	0	0	0	7			c		0	0	0	0	0	0	0	10
	4		10	2	0	0	0	0	0	8			d		0	0	0	0	0	0	0	10
	5		10	1	0	0	0	0	0	9			e		0	0	0	0	0	0	0	10
	6		10	2	0	0	0	0	0	8			f		10	1	0	0	0	0	0	9
	7		10	1	0	0	0	0	0	9			g		10	3	0	0	0	0	0	6
	8		10	1	0	0	0	0	0	9			h		10	7	0	0	0	0	0	1
	9		10	3	0	0	0	0	0	7			i		10	3	0	0	0	0	0	7
	10		0	0	0	0	0	0	0	8			j		0	0	0	0	0	0	0	10
