# Supplementary material for: Sensitive approach and future perspectives in microscopic patterns of mycorrhizal roots
Source: Sci Rep. 2019 Jul 15;9:10233. doi: 10.1038/s41598-019-46743-2 (PMC6629619; doi:10.1038/s41598-019-46743-2)
Supplement: Supplementary file 5 — Supplementary_Dataset_5 [file 41598_2019_46743_MOESM5_ESM.xlsx]

## Sheet: rawdata
Microscopic field		a	b	c	d	e	f	g	h	i	j		Legend
1	1												Code	Color
	2												1		Hyphae
	3												2		Arbuscules
	4												3		Vesicles
	5												4		Spores
	6												5		Auxiliary cells
	7												6		Entry points
	8
	9
	10
2	1
	2
	3
	4
	5
	6
	7
	8
	9
	10
3	1
	2
	3
	4
	5
	6
	7
	8
	9
	10
4	1
	2
	3
	4
	5
	6
	7
	8
	9
	10
5	1
	2
	3
	4
	5
	6
	7
	8
	9
	10
6	1
	2
	3
	4
	5
	6
	7
	8
	9
	10
7	1
	2
	3
	4
	5
	6
	7
	8
	9
	10
8	1
	2
	3
	4
	5
	6
	7
	8
	9
	10
9	1
	2
	3
	4
	5
	6
	7
	8
	9
	10
10	1
	2
	3
	4
	5
	6
	7
	8
	9
	10
11	1
	2
	3
	4
	5
	6
	7
	8
	9
	10
12	1
	2
	3
	4
	5
	6
	7
	8
	9
	10
13	1
	2
	3
	4
	5
	6
	7
	8
	9
	10
14	1
	2
	3
	4
	5
	6
	7
	8
	9
	10
15	1
	2
	3
	4
	5
	6
	7
	8
	9
	10

## Sheet: graphs
Microscopic field		a	b	c	d	e	f	g	h	i	j
1	1													Legend
	2													Code	Color
	3													1		Hyphae
	4													2		Arbuscules
	5													3		Vesicles
	6													4		Spores
	7													5		Auxiliary cells
	8													6		Entry points
	9
	10
2	1
	2
	3
	4
	5
	6
	7
	8
	9
	10
3	1
	2
	3
	4
	5
	6
	7
	8
	9
	10
4	1
	2
	3
	4
	5
	6
	7
	8
	9
	10
5	1
	2
	3
	4
	5
	6
	7
	8
	9
	10
6	1
	2
	3
	4
	5
	6
	7
	8
	9
	10
7	1
	2
	3
	4
	5
	6
	7
	8
	9
	10
8	1
	2
	3
	4
	5
	6
	7
	8
	9
	10
9	1
	2
	3
	4
	5
	6
	7
	8
	9
	10
10	1
	2
	3
	4
	5
	6
	7
	8
	9
	10
11	1
	2
	3
	4
	5
	6
	7
	8
	9
	10
12	1
	2
	3
	4
	5
	6
	7
	8
	9
	10
13	1
	2
	3
	4
	5
	6
	7
	8
	9
	10
14	1
	2
	3
	4
	5
	6
	7
	8
	9
	10
15	1
	2
	3
	4
	5
	6
	7
	8
	9
	10

## Sheet: parameters
			Horizontal												Vertical										Transversal
Microscopic field			Fh	Ih	Ah	Vh	Sh	AXh	EPh	nonMh		Microscopic field			Fv	Iv	Av	Vv	Sv	AXv	EPv	nonMv		Root seg	Ft	It	At	Vt	St	AXt	EPt	nonM	CDt	M/nonMt
1	1		0	0	0	0	0	0	0	10		1	a		0	0	0	0	0	0	0	10		1	0	0	0	0	0	0	0	100	0	0
	2		0	0	0	0	0	0	0	10			b		0	0	0	0	0	0	0	10		2	0	0	0	0	0	0	0	100	0	0
	3		0	0	0	0	0	0	0	10			c		0	0	0	0	0	0	0	10		3	0	0	0	0	0	0	0	100	0	0
	4		0	0	0	0	0	0	0	10			d		0	0	0	0	0	0	0	10		4	0	0	0	0	0	0	0	100	0	0
	5		0	0	0	0	0	0	0	10			e		0	0	0	0	0	0	0	10		5	0	0	0	0	0	0	0	100	0	0
	6		0	0	0	0	0	0	0	10			f		0	0	0	0	0	0	0	10		6	0	0	0	0	0	0	0	100	0	0
	7		0	0	0	0	0	0	0	10			g		0	0	0	0	0	0	0	10		7	0	0	0	0	0	0	0	100	0	0
	8		0	0	0	0	0	0	0	10			h		0	0	0	0	0	0	0	10		8	0	0	0	0	0	0	0	100	0	0
	9		0	0	0	0	0	0	0	10			i		0	0	0	0	0	0	0	10		9	0	0	0	0	0	0	0	100	0	0
	10		0	0	0	0	0	0	0	10			j		0	0	0	0	0	0	0	10		10	0	0	0	0	0	0	0	100	0	0
2	1		0	0	0	0	0	0	0	10		2	a		0	0	0	0	0	0	0	10		11	0	0	0	0	0	0	0	100	0	0
	2		0	0	0	0	0	0	0	10			b		0	0	0	0	0	0	0	10		12	0	0	0	0	0	0	0	100	0	0
	3		0	0	0	0	0	0	0	10			c		0	0	0	0	0	0	0	10		13	0	0	0	0	0	0	0	100	0	0
	4		0	0	0	0	0	0	0	10			d		0	0	0	0	0	0	0	10		14	0	0	0	0	0	0	0	100	0	0
	5		0	0	0	0	0	0	0	10			e		0	0	0	0	0	0	0	10		15	0	0	0	0	0	0	0	100	0	0
	6		0	0	0	0	0	0	0	10			f		0	0	0	0	0	0	0	10
	7		0	0	0	0	0	0	0	10			g		0	0	0	0	0	0	0	10		Average	Fr	Ir	Ar	Vr	Sr	AXr	EPr	nonMr	CDr	M/nonM
	8		0	0	0	0	0	0	0	10			h		0	0	0	0	0	0	0	10		for root	0	0	0	0	0	0	0	100	0	0
	9		0	0	0	0	0	0	0	10			i		0	0	0	0	0	0	0	10
	10		0	0	0	0	0	0	0	10			j		0	0	0	0	0	0	0	10			Unit	Horizontal		Vertical		Transversal
3	1		0	0	0	0	0	0	0	10		3	a		0	0	0	0	0	0	0	10			%	Fh		Fv		Ft			colonization frequency
	2		0	0	0	0	0	0	0	10			b		0	0	0	0	0	0	0	10			%	Ih		Iv		It			intensity of colonization
	3		0	0	0	0	0	0	0	10			c		0	0	0	0	0	0	0	10			%	Ah		Av		At			arbuscules abundance
	4		0	0	0	0	0	0	0	10			d		0	0	0	0	0	0	0	10			%	Vh		Vv		Vt			vesicles abundance
	5		0	0	0	0	0	0	0	10			e		0	0	0	0	0	0	0	10			%	Sh		Sv		St			spores abundance
	6		0	0	0	0	0	0	0	10			f		0	0	0	0	0	0	0	10			%	AXh		AXv		Axt			auxiliary cells abundance
	7		0	0	0	0	0	0	0	10			g		0	0	0	0	0	0	0	10			%	EPh		EPv		EPt			entry points
	8		0	0	0	0	0	0	0	10			h		0	0	0	0	0	0	0	10				non-mycoH		non-mycoV		non-myco			non-mycorrhized areas
	9		0	0	0	0	0	0	0	10			i		0	0	0	0	0	0	0	10			%					CDt			colonization degree
	10		0	0	0	0	0	0	0	10			j		0	0	0	0	0	0	0	10								M/nM			Myco/nonMyco report
4	1		0	0	0	0	0	0	0	10		4	a		0	0	0	0	0	0	0	10
	2		0	0	0	0	0	0	0	10			b		0	0	0	0	0	0	0	10
	3		0	0	0	0	0	0	0	10			c		0	0	0	0	0	0	0	10
	4		0	0	0	0	0	0	0	10			d		0	0	0	0	0	0	0	10
	5		0	0	0	0	0	0	0	10			e		0	0	0	0	0	0	0	10
	6		0	0	0	0	0	0	0	10			f		0	0	0	0	0	0	0	10
	7		0	0	0	0	0	0	0	10			g		0	0	0	0	0	0	0	10
	8		0	0	0	0	0	0	0	10			h		0	0	0	0	0	0	0	10
	9		0	0	0	0	0	0	0	10			i		0	0	0	0	0	0	0	10
	10		0	0	0	0	0	0	0	10			j		0	0	0	0	0	0	0	10
5	1		0	0	0	0	0	0	0	10		5	a		0	0	0	0	0	0	0	10
	2		0	0	0	0	0	0	0	10			b		0	0	0	0	0	0	0	10
	3		0	0	0	0	0	0	0	10			c		0	0	0	0	0	0	0	10
	4		0	0	0	0	0	0	0	10			d		0	0	0	0	0	0	0	10
	5		0	0	0	0	0	0	0	10			e		0	0	0	0	0	0	0	10
	6		0	0	0	0	0	0	0	10			f		0	0	0	0	0	0	0	10
	7		0	0	0	0	0	0	0	10			g		0	0	0	0	0	0	0	10
	8		0	0	0	0	0	0	0	10			h		0	0	0	0	0	0	0	10
	9		0	0	0	0	0	0	0	10			i		0	0	0	0	0	0	0	10
	10		0	0	0	0	0	0	0	10			j		0	0	0	0	0	0	0	10
6	1		0	0	0	0	0	0	0	10		6	a		0	0	0	0	0	0	0	10
	2		0	0	0	0	0	0	0	10			b		0	0	0	0	0	0	0	10
	3		0	0	0	0	0	0	0	10			c		0	0	0	0	0	0	0	10
	4		0	0	0	0	0	0	0	10			d		0	0	0	0	0	0	0	10
	5		0	0	0	0	0	0	0	10			e		0	0	0	0	0	0	0	10
	6		0	0	0	0	0	0	0	10			f		0	0	0	0	0	0	0	10
	7		0	0	0	0	0	0	0	10			g		0	0	0	0	0	0	0	10
	8		0	0	0	0	0	0	0	10			h		0	0	0	0	0	0	0	10
	9		0	0	0	0	0	0	0	10			i		0	0	0	0	0	0	0	10
	10		0	0	0	0	0	0	0	10			j		0	0	0	0	0	0	0	10
7	1		0	0	0	0	0	0	0	10		7	a		0	0	0	0	0	0	0	10
	2		0	0	0	0	0	0	0	10			b		0	0	0	0	0	0	0	10
	3		0	0	0	0	0	0	0	10			c		0	0	0	0	0	0	0	10
	4		0	0	0	0	0	0	0	10			d		0	0	0	0	0	0	0	10
	5		0	0	0	0	0	0	0	10			e		0	0	0	0	0	0	0	10
	6		0	0	0	0	0	0	0	10			f		0	0	0	0	0	0	0	10
	7		0	0	0	0	0	0	0	10			g		0	0	0	0	0	0	0	10
	8		0	0	0	0	0	0	0	10			h		0	0	0	0	0	0	0	10
	9		0	0	0	0	0	0	0	10			i		0	0	0	0	0	0	0	10
	10		0	0	0	0	0	0	0	10			j		0	0	0	0	0	0	0	10
8	1		0	0	0	0	0	0	0	10		8	a		0	0	0	0	0	0	0	10
	2		0	0	0	0	0	0	0	10			b		0	0	0	0	0	0	0	10
	3		0	0	0	0	0	0	0	10			c		0	0	0	0	0	0	0	10
	4		0	0	0	0	0	0	0	10			d		0	0	0	0	0	0	0	10
	5		0	0	0	0	0	0	0	10			e		0	0	0	0	0	0	0	10
	6		0	0	0	0	0	0	0	10			f		0	0	0	0	0	0	0	10
	7		0	0	0	0	0	0	0	10			g		0	0	0	0	0	0	0	10
	8		0	0	0	0	0	0	0	10			h		0	0	0	0	0	0	0	10
	9		0	0	0	0	0	0	0	10			i		0	0	0	0	0	0	0	10
	10		0	0	0	0	0	0	0	10			j		0	0	0	0	0	0	0	10
9	1		0	0	0	0	0	0	0	10		9	a		0	0	0	0	0	0	0	10
	2		0	0	0	0	0	0	0	10			b		0	0	0	0	0	0	0	10
	3		0	0	0	0	0	0	0	10			c		0	0	0	0	0	0	0	10
	4		0	0	0	0	0	0	0	10			d		0	0	0	0	0	0	0	10
	5		0	0	0	0	0	0	0	10			e		0	0	0	0	0	0	0	10
	6		0	0	0	0	0	0	0	10			f		0	0	0	0	0	0	0	10
	7		0	0	0	0	0	0	0	10			g		0	0	0	0	0	0	0	10
	8		0	0	0	0	0	0	0	10			h		0	0	0	0	0	0	0	10
	9		0	0	0	0	0	0	0	10			i		0	0	0	0	0	0	0	10
	10		0	0	0	0	0	0	0	10			j		0	0	0	0	0	0	0	10
10	1		0	0	0	0	0	0	0	10		10	a		0	0	0	0	0	0	0	10
	2		0	0	0	0	0	0	0	10			b		0	0	0	0	0	0	0	10
	3		0	0	0	0	0	0	0	10			c		0	0	0	0	0	0	0	10
	4		0	0	0	0	0	0	0	10			d		0	0	0	0	0	0	0	10
	5		0	0	0	0	0	0	0	10			e		0	0	0	0	0	0	0	10
	6		0	0	0	0	0	0	0	10			f		0	0	0	0	0	0	0	10
	7		0	0	0	0	0	0	0	10			g		0	0	0	0	0	0	0	10
	8		0	0	0	0	0	0	0	10			h		0	0	0	0	0	0	0	10
	9		0	0	0	0	0	0	0	10			i		0	0	0	0	0	0	0	10
	10		0	0	0	0	0	0	0	10			j		0	0	0	0	0	0	0	10
11	1		0	0	0	0	0	0	0	10		11	a		0	0	0	0	0	0	0	10
	2		0	0	0	0	0	0	0	10			b		0	0	0	0	0	0	0	10
	3		0	0	0	0	0	0	0	10			c		0	0	0	0	0	0	0	10
	4		0	0	0	0	0	0	0	10			d		0	0	0	0	0	0	0	10
	5		0	0	0	0	0	0	0	10			e		0	0	0	0	0	0	0	10
	6		0	0	0	0	0	0	0	10			f		0	0	0	0	0	0	0	10
	7		0	0	0	0	0	0	0	10			g		0	0	0	0	0	0	0	10
	8		0	0	0	0	0	0	0	10			h		0	0	0	0	0	0	0	10
	9		0	0	0	0	0	0	0	10			i		0	0	0	0	0	0	0	10
	10		0	0	0	0	0	0	0	10			j		0	0	0	0	0	0	0	10
12	1		0	0	0	0	0	0	0	10		12	a		0	0	0	0	0	0	0	10
	2		0	0	0	0	0	0	0	10			b		0	0	0	0	0	0	0	10
	3		0	0	0	0	0	0	0	10			c		0	0	0	0	0	0	0	10
	4		0	0	0	0	0	0	0	10			d		0	0	0	0	0	0	0	10
	5		0	0	0	0	0	0	0	10			e		0	0	0	0	0	0	0	10
	6		0	0	0	0	0	0	0	10			f		0	0	0	0	0	0	0	10
	7		0	0	0	0	0	0	0	10			g		0	0	0	0	0	0	0	10
	8		0	0	0	0	0	0	0	10			h		0	0	0	0	0	0	0	10
	9		0	0	0	0	0	0	0	10			i		0	0	0	0	0	0	0	10
	10		0	0	0	0	0	0	0	10			j		0	0	0	0	0	0	0	10
13	1		0	0	0	0	0	0	0	10		13	a		0	0	0	0	0	0	0	10
	2		0	0	0	0	0	0	0	10			b		0	0	0	0	0	0	0	10
	3		0	0	0	0	0	0	0	10			c		0	0	0	0	0	0	0	10
	4		0	0	0	0	0	0	0	10			d		0	0	0	0	0	0	0	10
	5		0	0	0	0	0	0	0	10			e		0	0	0	0	0	0	0	10
	6		0	0	0	0	0	0	0	10			f		0	0	0	0	0	0	0	10
	7		0	0	0	0	0	0	0	10			g		0	0	0	0	0	0	0	10
	8		0	0	0	0	0	0	0	10			h		0	0	0	0	0	0	0	10
	9		0	0	0	0	0	0	0	10			i		0	0	0	0	0	0	0	10
	10		0	0	0	0	0	0	0	10			j		0	0	0	0	0	0	0	10
14	1		0	0	0	0	0	0	0	10		14	a		0	0	0	0	0	0	0	10
	2		0	0	0	0	0	0	0	10			b		0	0	0	0	0	0	0	10
	3		0	0	0	0	0	0	0	10			c		0	0	0	0	0	0	0	10
	4		0	0	0	0	0	0	0	10			d		0	0	0	0	0	0	0	10
	5		0	0	0	0	0	0	0	10			e		0	0	0	0	0	0	0	10
	6		0	0	0	0	0	0	0	10			f		0	0	0	0	0	0	0	10
	7		0	0	0	0	0	0	0	10			g		0	0	0	0	0	0	0	10
	8		0	0	0	0	0	0	0	10			h		0	0	0	0	0	0	0	10
	9		0	0	0	0	0	0	0	10			i		0	0	0	0	0	0	0	10
	10		0	0	0	0	0	0	0	10			j		0	0	0	0	0	0	0	10
15	1		0	0	0	0	0	0	0	10		15	a		0	0	0	0	0	0	0	10
	2		0	0	0	0	0	0	0	10			b		0	0	0	0	0	0	0	10
	3		0	0	0	0	0	0	0	10			c		0	0	0	0	0	0	0	10
	4		0	0	0	0	0	0	0	10			d		0	0	0	0	0	0	0	10
	5		0	0	0	0	0	0	0	10			e		0	0	0	0	0	0	0	10
	6		0	0	0	0	0	0	0	10			f		0	0	0	0	0	0	0	10
	7		0	0	0	0	0	0	0	10			g		0	0	0	0	0	0	0	10
	8		0	0	0	0	0	0	0	10			h		0	0	0	0	0	0	0	10
	9		0	0	0	0	0	0	0	10			i		0	0	0	0	0	0	0	10
	10		0	0	0	0	0	0	0	10			j		0	0	0	0	0	0	0	10
